# Supplementary material for: CD38‐NADase is a new major contributor to Duchenne muscular dystrophic phenotype
Source: EMBO Mol Med. 2022 Mar 17;14(5):e12860. doi: 10.15252/emmm.202012860 (PMC9081905; doi:10.15252/emmm.202012860)
Supplement: Supplementary file 2 — Source Data for Figure 1 [file EMMM-14-e12860-s006.xlsx]

## Sheet: Fig 1
Figure	Values				Normality test					Variance comparison test				ANOVA summary			Multiple comparisons test
1A	WT	mdx	mdx/CD38-/-		Shapiro-Wilk test	WT	mdx	mdx/CD38-/-		Brown-Forsythe test				F	16.95		Uncorrected Fisher's LSD	Mean Diff,	95,00% CI of diff,	Significant?	Summary	Individual P Value
NAD Heart	730.472	410.51	947.343		W	0.952	0.9517	0.7973		F (DFn, DFd)	0,1637 (2, 13)			P value	0.0002		WT vs. mdx	230.4	75,31 to 385,5	Yes	**	0.0068
	819.656	689.727	984.542		P value	0.7515	0.7494	0.0556		P value	0.8507			P value summary	***		WT vs. mdx/CD38-/-	-169.5	-318,0 to -21,06	Yes	*	0.0283
	816.06	766.868	997.864		Passed normality test (alpha=0.05)?	Yes	Yes	Yes		P value summary	ns			Significant diff. among means (P < 0.05)?	Yes		mdx vs. mdx/CD38-/-	-399.9	-548,4 to -251,5	Yes	****	<0,0001
	994.507	594.682	1021.22							Are SDs significantly different (P < 0.05)?	No			R square	0.7228
	875.496	622.406	923.636
			1226.09
Figure	Values				Normality test					Kruskal-Wallis test				Multiple comparisons test
1B	WT	mdx	mdx/CD38-/-		Shapiro-Wilk test	WT	mdx	mdx/CD38-/-		P value	0.002			Uncorrected Dunn's test	Mean rank diff,	Significant?	Summary	Individual P Value
NAM Heart	2.318	2.641	0.156		W	0.9726	0.9747	0.7122		Exact or approximate P value?	Exact			WT vs. mdx	0.7333	No	ns	0.7992
	1.906	2.443	0.113		P value	0.9092	0.9042	0.0128		P value summary	**			WT vs. mdx/CD38-/-	8.333	Yes	**	0.0038
	2.794	1.74	0.134		Passed normality test (alpha=0.05)?	Yes	Yes	No		Do the medians vary signif. (P < 0.05)?	Yes			mdx vs. mdx/CD38-/-	7.6	Yes	*	0.0116
	2.441	2.21	0.169		P value summary	ns	ns	*		Number of groups	3
	2.076	1.943	0.424							Kruskal-Wallis statistic	9.771
	2.388
Figure	Values				Normality test					Variance comparison test				ANOVA summary			Multiple comparisons test
1C	WT	mdx	mdx/CD38-/-		Shapiro-Wilk test	WT	mdx	mdx/CD38-/-		Brown-Forsythe test				F	52.6		Uncorrected Fisher's LSD	Mean Diff,	95,00% CI of diff,	Significant?	Summary	Individual P Value
NAD Diaphragm	372.67	121.57	439.79		W	0.9184	0.7945	0.9634		F (DFn, DFd)	0,2403 (2, 12)			P value	<0,0001		WT vs. mdx	302	227,4 to 376,6	Yes	****	<0,0001
	466.44	64.02	348.96		P value	0.5196	0.0927	0.8457		P value	0.7901			P value summary	****		WT vs. mdx/CD38-/-	-6.885	-74,26 to 60,49	No	ns	0.8276
	438.55	128.27	328.63		Passed normality test (alpha=0.05)?	Yes	Yes	Yes		P value summary	ns			Significant diff. among means (P < 0.05)?	Yes		mdx vs. mdx/CD38-/-	-308.9	-380,7 to -237,1	Yes	****	<0,0001
	336.48	66.7	403.01		P value summary	ns	ns	ns		Are SDs significantly different (P < 0.05)?	No			R square	0.8976
	371.56		481.01
			422.75
Figure	Values				Normality test					Kruskal-Wallis test				Multiple comparisons test					OR	Comparison with Mann-Whitney following significative KW test
1D	WT	mdx	mdx/CD38-/-		Shapiro-Wilk test	WT	mdx	mdx/CD38-/-		P value	0.0012			Dunn's multiple comparisons test	Mean rank diff,	Significant?	Summary	Adjusted P Value		WT vs mdx			WT vs mdx/CD38-/-			mdx vs mdx/CD38-/-
NAM Diaphragm	2.512	2.895	0.476		W	0.7543	0.7742	0.8437		Exact or approximate P value?	Exact			WT vs. mdx	1.833	No	ns	>0,9999		Mann Whitney test			Mann Whitney test			Mann Whitney test
	2.623	1.36	0.536		P value	0.0219	0.0491	0.1753		P value summary	**			WT vs. mdx/CD38-/-	8.833	Yes	**	0.0066		P value	0.4286		P value	0.0043		P value	0.0079
	1.649	1.9	0.103		Passed normality test (alpha=0.05)?	No	No	Yes		Do the medians vary signif. (P < 0.05)?	Yes			mdx vs. mdx/CD38-/-	7	No	ns	0.0603		Exact or approximate P value?	Exact		Exact or approximate P value?	Exact		Exact or approximate P value?	Exact
	1.605	1.297	0.213		P value summary	*	*	ns		Number of groups	3									P value summary	ns		P value summary	**		P value summary	**
	1.574	1.367	0.551							Kruskal-Wallis statistic	10.11									Significantly different (P < 0.05)?	No		Significantly different (P < 0.05)?	Yes		Significantly different (P < 0.05)?	Yes
	1.482																			One- or two-tailed P value?	Two-tailed		One- or two-tailed P value?	Two-tailed		One- or two-tailed P value?	Two-tailed
																				Sum of ranks in column A,B	41 , 25		Sum of ranks in column A,C	51 , 15		Sum of ranks in column B,C	40 , 15
																				Mann-Whitney U	10		Mann-Whitney U	0		Mann-Whitney U	0
Figure	Values				Normality test					Variance comparison test				ANOVA summary			Multiple comparisons test
1E	WT	mdx	mdx/CD38-/-		Shapiro-Wilk test	WT	mdx	mdx/CD38-/-		Brown-Forsythe test				F	45.01		Uncorrected Fisher's LSD	Mean Diff,	95,00% CI of diff,	Significant?	Summary	Individual P Value
ADPR Heart	4.108	3.85	1.01		W	0.9087	0.9161	0.8961		F (DFn, DFd)	1,031 (2, 13)			P value	<0,0001		WT vs. mdx	-0.4046	-1,091 to 0,2817	No	ns	0.2251
	2.47	4.152	0.994		P value	0.4276	0.5053	0.3886		P value	0.3841			P value summary	****		WT vs. mdx/CD38-/-	2.477	1,790 to 3,163	Yes	****	<0,0001
	3.971	2.847	0.835		Passed normality test (alpha=0.05)?	Yes	Yes	Yes		P value summary	ns			Significant diff. among means (P < 0.05)?	Yes		mdx vs. mdx/CD38-/-	2.881	2,164 to 3,598	Yes	****	<0,0001
	2.742	3.404	0.404		P value summary	ns	ns	ns		Are SDs significantly different (P < 0.05)?	No			R square	0.8738
	3.154	3.975	0.579
	3.001
Figure	Values				Normality test					Variance comparison test				ANOVA summary			Multiple comparisons test
1F	WT	mdx	mdx/CD38-/-		Shapiro-Wilk test	WT	mdx	mdx/CD38-/-		Brown-Forsythe test				F	14.62		Uncorrected Fisher's LSD	Mean Diff,	95,00% CI of diff,	Significant?	Summary	Individual P Value
cADPR Heart	1.893	2.482	3.093		W	0.9598	0.9334	0.8574		F (DFn, DFd)	0,05863 (2, 13)			P value	0.0005		WT vs. mdx	-0.07283	-0,6621 to 0,5164	No	ns	0.7936
	2.156	1.932	2.634		P value	0.8182	0.62	0.2192		P value	0.9433			P value summary	***		WT vs. mdx/CD38-/-	-1.345	-1,934 to -0,7560	Yes	***	0.0003
	1.137	1.434	3.033		Passed normality test (alpha=0.05)?	Yes	Yes	Yes		P value summary	ns			Significant diff. among means (P < 0.05)?	Yes		mdx vs. mdx/CD38-/-	-1.272	-1,888 to -0,6570	Yes	***	0.0006
	2.287	1.801	2.841		P value summary	ns	ns	ns		Are SDs significantly different (P < 0.05)?	No			R square	0.6923
	1.599	1.581	3.991
	1.567
Figure	Values				Normality test					Variance comparison test				ANOVA summary
1G	WT	mdx	mdx/CD38-/-		Shapiro-Wilk test	WT	mdx	mdx/CD38-/-		Brown-Forsythe test				F	1.891
SARM1 Heart	0.47414	0.55354	0.38663		W	0.9308	0.9273	0.9461		F (DFn, DFd)	1,151 (2, 14)			P value	0.1875
	0.62915	0.4915	0.46955		P value	0.5866	0.578	0.7085		P value	0.3444			P value summary	ns
	0.55435	0.37282	0.55544		Passed normality test (alpha=0.05)?	Yes	Yes	Yes		P value summary	ns			Significant diff. among means (P < 0.05)?	No
	0.46207	0.46761	0.55529		P value summary	ns	ns	ns		Are SDs significantly different (P < 0.05)?	No			R square	0.2127
	0.26803	0.49542	0.8648
	0.1993		0.72509
Figure	Values				Normality test					Variance comparison test				ANOVA summary			Multiple comparisons test
1H	WT	mdx	mdx/CD38-/-		Shapiro-Wilk test	WT	mdx	mdx/CD38-/-		Brown-Forsythe test				F	14.31		Uncorrected Fisher's LSD	Mean Diff,	95,00% CI of diff,	Significant?	Summary	Individual P Value
ADPR Diaphragm	2.882	3.69	0.187		W	0.8298	0.8276	0.9309		F (DFn, DFd)	1,549 (2, 13)			P value	0.0005		WT vs. mdx	0.2832	-0,5924 to 1,159	No	ns	0.4971
	2.575	0.995	0.174		P value	0.1071	0.1334	0.6026		P value	0.2492			P value summary	***		WT vs. mdx/CD38-/-	2.044	1,168 to 2,919	Yes	***	0.0002
	1.754	2.049	0.023		Passed normality test (alpha=0.05)?	Yes	Yes	Yes		P value summary	ns			Significant diff. among means (P < 0.05)?	Yes		mdx vs. mdx/CD38-/-	1.761	0,8461 to 2,675	Yes	**	0.0011
	1.898	1.357	0.065		P value summary	ns	ns	ns		Are SDs significantly different (P < 0.05)?	No			R square	0.6877
	1.837	1.264	0.103
	1.979
Figure	Values				Normality test					Variance comparison test				Welch's ANOVA test			Multiple comparisons test
1I	WT	mdx	mdx/CD38-/-		Shapiro-Wilk test	WT	mdx	mdx/CD38-/-		Brown-Forsythe test				W (DFn, DFd)	19,59 (2,000, 6,414)		Unpaired t with Welch's correction	Mean Diff,	95,00% CI of diff,	Significant?	Summary	Individual P Value
cADPR Diaphragm	1.343	0.349	2.179		W	0.9469	0.8378	0.9026		F (DFn, DFd)	8,363 (2, 13)			P value	0.0019		WT vs. mdx	0.708	0,4157 to 1,000	Yes	**	0.0011
	1.16	0.207	2.243		P value	0.7148	0.1588	0.4245		P value	0.0046			P value summary	**		WT vs. mdx/CD38-/-	-0.4346	-1,482 to 0,6128	No	ns	0.3295
	0.848	0.315	0.317		Passed normality test (alpha=0.05)?	Yes	Yes	Yes		P value summary	**			Significant diff. among means (P < 0.05)?	Yes		mdx vs. mdx/CD38-/-	-1.143	-2,204 to -0,08079	Yes	*	0.0404
	1.062	0.191	0.735		P value summary	ns	ns	ns		Are SDs significantly different (P < 0.05)?	Yes
	0.69	0.179	1.48
	0.634
Figure	Values				Normality test					Variance comparison test				ANOVA summary
1J	WT	mdx	mdx/CD38-/-		Shapiro-Wilk test	WT	mdx	mdx/CD38-/-		Brown-Forsythe test				F	0.5279
SARM1 Dia	1	1.22456	0.67798		W	0.8692	0.9635	0.9668		F (DFn, DFd)	1,287 (2, 13)			P value	0.602
	0.3003	1.10269	0.8879		P value	0.2232	0.832	0.8544		P value	0.3091			P value summary	ns
	1.16237	0.89878	0.42719		Passed normality test (alpha=0.05)?	Yes	Yes	Yes		P value summary	ns			Significant diff. among means (P < 0.05)?	No
	2.37916	1.17397	1.00097		P value summary	ns	ns	ns		Are SDs significantly different (P < 0.05)?	No			R square	0.07511
	0.77096	1.00442	1.13371
	0.90038
Figure	Values				Normality test					Variance comparison test				Unpaired t test
1K	WT	mdx			Shapiro-Wilk test	WT	mdx			F test to compare variances				P value	0.0051
CD38 (WB)	3.15923	7.95843			W	0.9134	0.9381			F, DFn, Dfd	5,576, 4, 4			P value summary	**
Heart	2.92212	5.23			P value	0.4881	0.6526			P value	0.1247			Significantly different (P < 0.05)?	Yes
	2.10083	5.78999			Passed normality test (alpha=0.05)?	Yes	Yes			P value summary	ns			One- or two-tailed P value?	Two-tailed
	2.77912	5.22671			P value summary	ns	ns			Significantly different (P < 0.05)?	No			t, df	t=3,822, df=8
	1.46606	3.39715
Figure	Values				Normality test					Variance comparison test				Unpaired t test
1L	WT	mdx			Shapiro-Wilk test	WT	mdx			F test to compare variances				P value	0.0373
CD38 (WB)	3.5793	15.0001			W	0.9471	0.8406			F, DFn, Dfd	2,374, 4, 4			P value summary	*
Diaphragm	8.69256	17.0149			P value	0.7167	0.1667			P value	0.423			Significantly different (P < 0.05)?	Yes
	16.1811	29.8371			Passed normality test (alpha=0.05)?	Yes	Yes			P value summary	ns			One- or two-tailed P value?	Two-tailed
	12.7424	13.8617			P value summary	ns	ns			Significantly different (P < 0.05)?	No			t, df	t=2,494, df=8
	12.5515	27.2572
Figure	Values				Normality test					Variance comparison test				Unpaired t test
1M	WT	mdx			Shapiro-Wilk test	WT	mdx			F test to compare variances				P value	0.7946
CD38 (qPCR)	1.35	1.21			W	0.8536	0.9016			F, DFn, Dfd	2,539, 5, 4			P value summary	ns
Heart	1	0.96			P value	0.1683	0.4189			P value	0.3875			Significantly different (P < 0.05)?	No
	0.86	0.82			Passed normality test (alpha=0.05)?	Yes	Yes			P value summary	ns			One- or two-tailed P value?	Two-tailed
	1.41	1.15			P value summary	ns	ns			Significantly different (P < 0.05)?	No			t, df	t=0,2681, df=9
	0.85	0.86
	0.76
Figure	Values				Normality test					Variance comparison test				Unpaired t test with Welch's correction
1N	WT	mdx			Shapiro-Wilk test	WT	mdx			F test to compare variances				P value	0.2269
CD38 (qPCR)	1	0.88			W	0.8522	0.7818			F, DFn, Dfd	13,96, 5, 4			P value summary	ns
Diaphragm	1.38	0.96			P value	0.1639	0.0571			P value	0.0243			Significantly different (P < 0.05)?	No
	0.91	0.9			Passed normality test (alpha=0.05)?	Yes	Yes			P value summary	*			One- or two-tailed P value?	Two-tailed
	1.79	1.11			P value summary	ns	ns			Significantly different (P < 0.05)?	Yes			Welch-corrected t, df	t=1,350, df=5,843
	1.02	0.88
	0.83
