# Supplementary material for: CD38‐NADase is a new major contributor to Duchenne muscular dystrophic phenotype
Source: EMBO Mol Med. 2022 Mar 17;14(5):e12860. doi: 10.15252/emmm.202012860 (PMC9081905; doi:10.15252/emmm.202012860)
Supplement: Supplementary file 3 — Source Data for Figure 2 [file EMMM-14-e12860-s008.xlsx]

## Sheet: Fig 2
Figure	Values				Normality test					Variance comparison test			ANOVA summary			Multiple comparisons test
2A	WT	mdx	mdx/CD38-/-		Shapiro-Wilk test	WT	mdx	mdx/CD38-/-		Brown-Forsythe test			F	7.189		Uncorrected Fisher's LSD	Mean Diff,	95,00% CI of diff,	Significant?	Summary	Individual P Value
Diastolic	4.45	4.15	3.9		W	0.9058	0.9568	0.9046		F (DFn, DFd)	1,601 (2, 18)		P value	0.0051		WT vs. mdx	-0.5943	-1,042 to -0,1465	Yes	*	0.0121
LV diameter	3.37	3.93	3.2		P value	0.4427	0.7944	0.246		P value	0.229		P value summary	**		WT vs. mdx/CD38-/-	0.071	-0,3340 to 0,4760	No	ns	0.717
	3.95	4.6	3.65		Passed normality test (alpha=0.05)?	Yes	Yes	Yes		P value summary	ns		Significant diff. among means (P < 0.05)?	Yes		mdx vs. mdx/CD38-/-	0.6653	0,2834 to 1,047	Yes	**	0.0018
	4.15	4.9	3.73		P value summary	ns	ns	ns		Are SDs significantly different (P < 0.05)?	No		R square	0.4441
	3.4	4.8	3.85
		4.37	4.1
			4.1
			3.8
			3.95
			3.65
Figure	Values				Normality test					Kruskal-Wallis test			Multiple comparisons test
2A	WT	mdx	mdx/CD38-/-		Shapiro-Wilk test	WT	mdx	mdx/CD38-/-		P value	0.0045		Uncorrected Dunn's test	Mean rank diff,	Significant?	Summary	Individual P Value
Systolic	3.6	3.55	2.8		W	0.9921	0.9319	0.7754		Exact or approximate P value?	Exact		WT vs. mdx	-8.5	Yes	*	0.0233
LV diameter	2.07	2.93	2.75		P value	0.9865	0.5945	0.0073		P value summary	**		WT vs. mdx/CD38-/-	0.9	No	ns	0.7906
	3.05	3.8	2.75		Passed normality test (alpha=0.05)?	Yes	Yes	No		Do the medians vary signif. (P < 0.05)?	Yes		mdx vs. mdx/CD38-/-	9.4	Yes	**	0.0033
	2.85	4.15	2.6		P value summary	ns	ns	**		Number of groups	3
	2.45	4.15	2.85							Kruskal-Wallis statistic	9.337
		3.33	3.4
			2.9
			2.8
			2.85
			2.6
Figure	Values				Normality test					Kruskal-Wallis test			Multiple comparisons test
2A	WT	mdx	mdx/CD38-/-		Shapiro-Wilk test	WT	mdx	mdx/CD38-/-		P value	0.022		Uncorrected Dunn's test	Mean rank diff,	Significant?	Summary	Individual P Value
Ejection	48	39	63		W	0.9283	0.9017	0.8118		Exact or approximate P value?	Exact		WT vs. mdx	8.983	Yes	*	0.0167
Fraction	68	58	42		P value	0.5851	0.384	0.0201		P value summary	*		WT vs. mdx/CD38-/-	1.75	No	ns	0.6061
	53	43	55		Passed normality test (alpha=0.05)?	Yes	Yes	No		Do the medians vary signif. (P < 0.05)?	Yes		mdx vs. mdx/CD38-/-	-7.233	Yes	*	0.0238
	66	35	55		P value summary	ns	ns	*		Number of groups	3
	61	36	58							Kruskal-Wallis statistic	7.085
		51	42
			63
			59
			62
			64
Figure	Values				Normality test					Variance comparison test			ANOVA summary			Multiple comparisons test
2B	WT	mdx	mdx/CD38-/-		Shapiro-Wilk test	WT	mdx	mdx/CD38-/-		Brown-Forsythe test			F	192.6		Uncorrected Fisher's LSD	Mean Diff,	95,00% CI of diff,	Significant?	Summary	Individual P Value
BNP	8.4	20.2	7.7		W	0.8737	0.9133	0.9262		F (DFn, DFd)	2,830 (2, 21)		P value	<0,0001		WT vs. mdx	-12.01	-13,53 to -10,49	Yes	****	<0,0001
	9.8	23.1	9.3		P value	0.1998	0.4582	0.3733		P value	0.0816		P value summary	****		WT vs. mdx/CD38-/-	0.239	-1,082 to 1,560	No	ns	0.7106
	10.8	19.2	8.5		Passed normality test (alpha=0.05)?	Yes	Yes	Yes		P value summary	ns		Significant diff. among means (P < 0.05)?	Yes		mdx vs. mdx/CD38-/-	12.25	10,86 to 13,64	Yes	****	<0,0001
	8.3	18.9	8.2		P value summary	ns	ns	ns		Are SDs significantly different (P < 0.05)?	No		R square	0.9483
	9.2	21.1	9.8
	8.2	23.9	7.9
	8.7		10.8
			9.1
			9.6
			8.3
			7.8
Figure	Values				Normality test					Variance comparison test			ANOVA summary			Multiple comparisons test
2B	WT	mdx	mdx/CD38-/-		Shapiro-Wilk test	WT	mdx	mdx/CD38-/-		Brown-Forsythe test			F	75.76		Uncorrected Fisher's LSD	Mean Diff,	95,00% CI of diff,	Significant?	Summary	Individual P Value
cTnI	1.63	2.74	1.79		W	0.9656	0.9093	0.8814		F (DFn, DFd)	0,9388 (2, 21)		P value	<0,0001		WT vs. mdx	-0.7952	-0,9502 to -0,6403	Yes	****	<0,0001
	1.91	2.58	1.74		P value	0.8655	0.432	0.1082		P value	0.4069		P value summary	****		WT vs. mdx/CD38-/-	-0.03039	-0,1651 to 0,1043	No	ns	0.6437
	1.83	2.53	1.75		Passed normality test (alpha=0.05)?	Yes	Yes	Yes		P value summary	ns		Significant diff. among means (P < 0.05)?	Yes		mdx vs. mdx/CD38-/-	0.7648	0,6235 to 0,9062	Yes	****	<0,0001
	1.75	2.67	1.93		P value summary	ns	ns	ns		Are SDs significantly different (P < 0.05)?	No		R square	0.8783
	2.13	2.58	2.05
	1.97	2.72	1.81
	1.67		1.8
			1.93
			1.8
			1.87
			2.12
Figure	Values				Normality test					Variance comparison test			ANOVA summary			Multiple comparisons test
2C	WT	mdx	mdx/CD38-/-		Shapiro-Wilk test	WT	mdx	mdx/CD38-/-		Brown-Forsythe test			F	34.89		Uncorrected Fisher's LSD	Mean Diff,	95,00% CI of diff,	Significant?	Summary	Individual P Value
Heart Fibrosis	0.17	1.65	0.72		W	0.863	0.9443	0.9265		F (DFn, DFd)	1,649 (2, 9)		P value	<0,0001		WT vs. mdx	-2.265	-2,906 to -1,624	Yes	****	<0,0001
	0.17	3.17	1.16		P value	0.271	0.6809	0.574		P value	0.2453		P value summary	****		WT vs. mdx/CD38-/-	-0.5425	-1,183 to 0,09803	No	ns	0.0876
	0.24	2.53	0.45		Passed normality test (alpha=0.05)?	Yes	Yes	Yes		P value summary	ns		Significant diff. among means (P < 0.05)?	Yes		mdx vs. mdx/CD38-/-	1.723	1,082 to 2,363	Yes	***	0.0002
	0.21	2.5	0.63		P value summary	ns	ns	ns		Are SDs significantly different (P < 0.05)?	No		R square	0.8858
Figure	Values					Surival tests
2D	Days	mdx (NaCl)	mdx (iso)	mdx/CD38-/-(iso)		Log-rank (Mantel-Cox) test (recommended)
Survival	1		1			Chi square	13.38
chronic isoproterenol	2		1		0 = survival	df	3
	2		1		1 = death	P value	0.0039
	2		1			P value summary	**
	2		1			Are the survival curves sig different?	Yes
	2		1
	2		1			Logrank test for trend (recommended)
	2		1			Chi square	10.37
	5		1			df	1
	9		1			P value	0.0013
	10	0	0			P value summary	**
	10	0	0			Sig. trend?	Yes
	10	0	0
	10	0	0
	10	0	0			Gehan-Breslow-Wilcoxon test
	10		0			Chi square	13.1
	10		0			df	3
	10		0	0		P value	0.0044
	10		0	0		P value summary	**
	10			0		Are the survival curves sig different?	Yes
	10			0
	10			0
	10			0
	10			0
	10			0
	10			0
																mdx (NaCl) vs mdx (isopro)			mdx (NaCl) vs mdx/CD38-/- (NaCl)			mdx (isopro) vs mdx/CD38-/- (isopro)			mdx/CD38-/- (NaCl) vs mdx/CD38-/- (isopro)
Figure	Values					Normality test							Kruskal-Wallis test			Mann Whitney test			Mann Whitney test			Mann Whitney test			Mann Whitney test
2E	mdx	mdx	mdx/CD38-/-	mdx/CD38-/-			mdx	mdx	mdx/CD38-/-	mdx/CD38-/-			P value	0.0444		P value	0.019		P value	>0,9999		P value	0.0056		P value	0.7962
HW/BW	NaCl	(+) isopro	NaCl	(+) isopro		Shapiro-Wilk test	NaCl	(+) isopro	NaCl	(+) isopro			Exact or approximate P value?	Approximate		Exact or approximate P value?	Exact		Exact or approximate P value?	Exact		Exact or approximate P value?	Exact		Exact or approximate P value?	Exact
(+/-)isoproternol	4.45087	5.21622	4.7	4.80337	Multiple comparisons test were not used	W	0.8566	0.9769	0.9374	0.7867			P value summary	*		P value summary	*		P value summary	ns		P value summary	**		P value summary	ns
	5.14375	5.6	4.47	4.59302	since groups were compared in pairs	P value	0.2162	0.9466	0.5546	0.0144			Do the medians vary signif. (P < 0.05)?	Yes		Significantly different (P < 0.05)?	Yes		Significantly different (P < 0.05)?	No		Significantly different (P < 0.05)?	Yes		Significantly different (P < 0.05)?	No
	4.5	4.60526	5.48	4.56667	with only one parameter differing	Passed normality test (alpha=0.05)?	Yes	Yes	Yes	No			Number of groups	4		One- or two-tailed P value?	Two-tailed		One- or two-tailed P value?	Two-tailed		One- or two-tailed P value?	Two-tailed		One- or two-tailed P value?	Two-tailed
	4.4	5.96215	5.88	4.72561	between them	P value summary	ns	ns	ns	*			Kruskal-Wallis statistic	8.077		Sum of ranks in column B,E	20 , 85		Sum of ranks in column B,C	37 , 68		Sum of ranks in column E,F	116 , 55		Sum of ranks in mdx/CD38-/-,F	89 , 82
	4.79412	5.25373	5.41	4.2953												Mann-Whitney U	5		Mann-Whitney U	22		Mann-Whitney U	10		Mann-Whitney U	37
		4.875	4.66	4.44444
		5.08239	4.31	4.42529
		5.63222	3.86	4.16201
		5.13846	4.26	5.83815
																mdx (NaCl) vs mdx (isopro)			mdx (NaCl) vs mdx/CD38-/- (NaCl)			mdx (isopro) vs mdx/CD38-/- (isopro)			mdx/CD38-/- (NaCl) vs mdx/CD38-/- (isopro)
Figure	Values					Normality test							ANOVA summary			Unpaired t test with Welch's correction			Unpaired t test			Unpaired t test with Welch's correction			Unpaired t test
2F	mdx	mdx	mdx/CD38-/-	mdx/CD38-/-			mdx	mdx	mdx/CD38-/-	mdx/CD38-/-			F	7.325		P value	0.0183		P value	>0,9999		P value	0.0125		P value	0.0348
BNP	NaCl	(+) isopro	NaCl	(+) isopro		Shapiro-Wilk test	NaCl	(+) isopro	NaCl	(+) isopro			P value	0.0014		P value summary	*		P value summary	ns		P value summary	*		P value summary	*
(+/-)isoproternol	0.95053	1.65194	1.16413	1.0763	Multiple comparisons test were not used	W	0.9628	0.9047	0.847	0.9535			P value summary	**		Significantly different (P < 0.05)?	Yes		Significantly different (P < 0.05)?	No		Significantly different (P < 0.05)?	Yes		Significantly different (P < 0.05)?	Yes
	0.992933	1.49823	0.899032	0.821054	since groups were compared in pairs	P value	0.8274	0.4363	0.0888	0.7468			Significant diff. among means (P < 0.05)?	Yes		One- or two-tailed P value?	Two-tailed		One- or two-tailed P value?	Two-tailed		One- or two-tailed P value?	Two-tailed		One- or two-tailed P value?	Two-tailed
	0.915194	1.35159	0.956662	0.642564	with only one parameter differing	Passed normality test (alpha=0.05)?	Yes	Yes	Yes	Yes			R square	0.4997		Welch-corrected t, df	t=3,057, df=7,034		t, df	t=0,000, df=8		Welch-corrected t, df	t=3,324, df=7,083		t, df	t=2,406, df=11
	1.053	1.5106	1.03389	0.767507	between them	P value summary	ns	ns	ns	ns
	1.08834	2.71201	0.946289	0.910299												F test to compare variances			F test to compare variances			F test to compare variances			F test to compare variances
		6.13074		0.847828												F, DFn, Dfd	649,9, 7, 4		F, DFn, Dfd	2,120, 4, 4		F, DFn, Dfd	168,8, 7, 7		F, DFn, Dfd	1,815, 7, 4
		4.22261		0.660413												P value	<0,0001		P value	0.4846		P value	<0,0001		P value	0.5894
		4.64664		0.871032												P value summary	****		P value summary	ns		P value summary	****		P value summary	ns
																Significantly different (P < 0.05)?	Yes		Significantly different (P < 0.05)?	No		Significantly different (P < 0.05)?	Yes		Significantly different (P < 0.05)?	No
																mdx (NaCl) vs mdx (isopro)			mdx (NaCl) vs mdx/CD38-/- (NaCl)			mdx (isopro) vs mdx/CD38-/- (isopro)			mdx/CD38-/- (NaCl) vs mdx/CD38-/- (isopro)
Figure	Values					Normality test							Kruskal-Wallis test			Mann Whitney test			Mann Whitney test			Mann Whitney test			Mann Whitney test
2F	mdx	mdx	mdx/CD38-/-	mdx/CD38-/-			mdx	mdx	mdx/CD38-/-	mdx/CD38-/-			P value	0.018		P value	0.0031		P value	>0,9999		P value	0.0379		P value	0.8329
cTnI	NaCl	(+) isopro	NaCl	(+) isopro	Multiple comparisons test were not used	Shapiro-Wilk test	NaCl	(+) isopro	NaCl	(+) isopro			Exact or approximate P value?	Approximate		Exact or approximate P value?	Exact		Exact or approximate P value?	Exact		Exact or approximate P value?	Exact		Exact or approximate P value?	Exact
(+/-)isoproternol	0.996217	1.21059	1.06009	0.843537	since groups were compared in pairs	W	0.8798	0.8165	0.8955	0.9454			P value summary	*		P value summary	**		P value summary	ns		P value summary	*		P value summary	ns
	1.05296	1.39344	0.929705	0.527211	with only one parameter differing	P value	0.3084	0.0429	0.3857	0.6652			Do the medians vary signif. (P < 0.05)?	Yes		Significantly different (P < 0.05)?	Yes		Significantly different (P < 0.05)?	No		Significantly different (P < 0.05)?	Yes		Significantly different (P < 0.05)?	No
	0.907945	1.04666	1.10544	0.803997	between them	Passed normality test (alpha=0.05)?	Yes	No	Yes	Yes			Number of groups	4		One- or two-tailed P value?	Two-tailed		One- or two-tailed P value?	Two-tailed		One- or two-tailed P value?	Two-tailed		One- or two-tailed P value?	Two-tailed
	1.02774	1.18537	0.980726	0.902849		P value summary	ns	*	ns	ns			Kruskal-Wallis statistic	10.06		Sum of ranks in column B,E	16 , 75		Sum of ranks in column B,C	27 , 28		Sum of ranks in column E,F	88 , 48		Sum of ranks in column C,F	37 , 54
	1.01513	1.14124	0.924036	1.02806												Mann-Whitney U	1		Mann-Whitney U	12		Mann-Whitney U	12		Mann-Whitney U	18
		1.7087		1.2719
		1.65826		1.32462
		2.58512		1.21918
Figure	Values				Normality test					Kruskal-Wallis test			Multiple comparisons test
2G	WT	mdx	mdx/CD38-/-		Shapiro-Wilk test	WT	mdx	mdx/CD38-/-		P value	0.0001		Uncorrected Dunn's test	Mean rank diff,	Significant?	Summary	Individual P Value
Ca2+ sparks	0.53208	0.4426	0		W	0.8522	0.8902	0.7692		Exact or approximate P value?	Approximate		WT vs. mdx	-15.96	Yes	*	0.0185
	0.5439	1.53692	0.23054		P value	0.0046	0.0068	<0,0001		P value summary	***		WT vs. mdx/CD38-/-	9.629	No	ns	0.1442
	0.32934	0	0.07519		Passed normality test (alpha=0.05)?	No	No	No		Do the medians vary signif. (P < 0.05)?	Yes		mdx vs. mdx/CD38-/-	25.59	Yes	****	<0,0001
	0.29444	0.76011	0.07519		P value summary	**	**	****		Number of groups	3
	0	1.1786	0.22803							Kruskal-Wallis statistic	17.9
	0	1.58932	0
	0	0.10532	0
	0.38005	0.33419	0.6216
	0.92013	0.15039	0.1554
	0.14569	1.96385	0.46108
	1.28205	0.66839	0.09933
	0.2997	1.0819	0.08633
	0	1.35975	0
	0.19212	1.10002	0.69843
	0.17077	4.29116	0.92902
	0.15715	1.52022	0.25615
	1.04063	0.94967	0.07685
	1.88732	1.99529	0
	0.29138	0.444	0.2775
	1.45688	0.58484	0.62517
	0.87413	2.57637	0.0873
		1.78798	0.27604
		2.13904	0.72844
		0.07685	0
		0.32526	0.28504
		0	0
		0.61112	0.28198
		1.61875	0.33783
			0.14879
			0.07685
			1.65624
			0.60155
Figure	Values				Normality test					Kruskal-Wallis test			Multiple comparisons test
2H	WT	mdx	mdx/CD38-/-		Shapiro-Wilk test	WT	mdx	mdx/CD38-/-		P value	0.0001		Uncorrected Dunn's test	Mean rank diff,	Significant?	Summary	Individual P Value
Ca2+ waves	0	0	0		W	0.9243	0.8651	0.7939		Exact or approximate P value?	Approximate		WT vs. mdx	-9.268	No	ns	0.1651
	0	0	0		P value	0.1059	0.0019	<0,0001		P value summary	***		WT vs. mdx/CD38-/-	15.88	Yes	*	0.0145
	0.23054	0	0		Passed normality test (alpha=0.05)?	Yes	No	No		Do the medians vary signif. (P < 0.05)?	Yes		mdx vs. mdx/CD38-/-	25.15	Yes	****	<0,0001
	0	0	0		P value summary	ns	**	****		Number of groups	3
	0	0.15715	0							Kruskal-Wallis statistic	18.16
	0.07439	0.2384	0.07439
	0.07519	0.25276	0
	0.15202	0.22558	0
	0.18403	0.15039	0
	0.2331	0.07685	0
	0.18648	0.07519	0.15893
	0.2997	0.08852	0.0777
	0.08227	0.8547	0
	0.23054	0.31429	0.07857
	0.07685	0.71519	0.07601
	0	0.76011	0.07685
	0.1665	0.0777	0
	0.15893	0.30404	0.1554
	0.1554	0.2331	0.08325
	0.31786	0.07519	0.08038
	0.1554	0.44166	0.07857
		0.79466	0
		0.49362	0.21853
		0	0
		0.24394	0.15202
		0.1554	0
		0.39287	0.15039
		0.34533	0.15202
			0
			0
			0.14722
			0.07519
Figure	Values				Normality test					Variance comparison test			ANOVA summary			Multiple comparisons test
2I	WT	mdx	mdx/CD38-/-		D'Agostino & Pearson test	WT	mdx	mdx/CD38-/-		Brown-Forsythe test			F	8.487		WT vs. mdx	-0.1025	-0,1923 to -0,01266	Yes	*	0.0259
Fractional release	0.43077	0.41846	0.48905		K2	1.163	0.7738	4.546		F (DFn, DFd)	2,021 (2, 81)		P value	0.0005		WT vs.mdx/CD38-/-	0.07016	-0,01701 to 0,1573	No	ns	0.1132
	0.50481	0.72208	0.51583		P value	0.5589	0.6792	0.103		P value	0.1392		P value summary	***		mdx vs. mdx/CD38-/-	0.1726	0,08908 to 0,2562	Yes	****	<0,0001
	0.28278	0.68077	0.41825		Passed normality test (alpha=0.05)?	Yes	Yes	Yes		P value summary	ns		Significant diff. among means (P < 0.05)?	Yes
	0.28543	0.60722	0.42656		P value summary	ns	ns	ns		Are SDs significantly different (P < 0.05)?	No		R square	0.1733
	0.86352	0.47214	0.62206
	0.90622	0.64925	0.65334
	0.69598	0.89463	0.38913
	0.52326	0.80651	0.31061
	0.67605	0.78224	0.39538
	0.439	0.62584	0.8276
	0.54165	0.64088	0.5625
	0.8357	0.71031	0.47834
	0.62873	0.89364	0.51434
	0.68487	0.72122	0.38002
	0.77582	0.75237	0.53682
	0.58183	0.93598	0.79434
	0.44943	0.53277	0.43562
	0.249	0.49917	0.34198
	0.3081	0.54578	0.53058
	0.43187	0.23594	0.55513
	0.44693	0.73557	0.46031
	0.45094	0.71742	0.43552
	0.45107	0.40569	0.53368
	0.67395	0.57889	0.45515
		0.67494	0.21605
		0.89205	0.29431
		0.44444	0.66361
		0.59664	0.44897
			0.42297
			0.38807
			0.46426
			0.28481
Figure	Values				Normality test					Kruskal-Wallis test			Multiple comparisons test
2J	WT	mdx	mdx/CD38-/-		D'Agostino & Pearson test	WT	mdx	mdx/CD38-/-		P value	<0,0001		Uncorrected Dunn's test	Mean rank diff,	Significant?	Summary	Individual P Value
Post-rest potentiation	2.86322	0.87854	2.84067		K2	3.664	48.18	0.1474		Exact or approximate P value?	Approximate		WT vs. mdx	14.8	Yes	*	0.0291
	2.23758	1.37794	2.21008		P value	0.1601	<0,0001	0.9289		P value summary	****		WT vs. Column C	-14.59	Yes	*	0.0267
	3.40667	1.38089	3.10526		Passed normality test (alpha=0.05)?	Yes	No	Yes		Do the medians vary signif. (P < 0.05)?	Yes		mdx vs. Column C	-29.4	Yes	****	<0,0001
	4.11632	1.62114	3.32704		P value summary	ns	****	ns		Number of groups	3
	1.1267	1.40851	1.90471							Kruskal-Wallis statistic	21.71
	0.99167	1.84698	1.96045
	1.3997	1.10705	3.40374
	1.87443	1.23614	3.43729
	1.32787	1.41086	3.20727
	2.39182	1.77023	1.24124
	2.10552	1.99926	2.05598
	1.1121	1.46399	3.2416
	1.63426	1.04881	2.01398
	1.45942	1.38701	2.89424
	1.42578	1.22786	2.26783
	1.22934	1.28283	1.37063
	2.39272	2.17764	2.51803
	4.5188	2.4652	3.39787
	3.51487	1.90133	2.41684
	2.60728	5.62559	1.89457
	2.6725	1.71859	2.38338
	2.45856	1.47056	2.76824
	2.27206	2.29538	2.19377
	1.65975	1.84782	2.49874
		1.56406	2.93635
		1.18447	3.79524
		2.36301	1.58119
		1.91003	2.46141
			2.53527
			2.74973
			2.5174
			4.03512
