# Supplementary material for: CD38‐NADase is a new major contributor to Duchenne muscular dystrophic phenotype
Source: EMBO Mol Med. 2022 Mar 17;14(5):e12860. doi: 10.15252/emmm.202012860 (PMC9081905; doi:10.15252/emmm.202012860)
Supplement: Supplementary file 4 — Source Data for Figure 3 [file EMMM-14-e12860-s007.xlsx]

## Sheet: Fig 3
Figure	Values					Normality test					Variance comparison test			ANOVA summary			Multiple comparisons test
3A	WT	mdx	mdx/CD38-/-			D'Agostino & Pearson test	WT	mdx	mdx/CD38-/-		Brown-Forsythe test			F	13.42		Uncorrected Fisher's LSD	Mean Diff,	95,00% CI of diff,	Significant?	Summary	Individual P Value
Inspiratory	142.2	95.45	105.2			K2	2.187	0.3298	4.736		F (DFn, DFd)	3,128 (2, 25)		P value	0.0001		WT vs. mdx	27.19	16,27 to 38,12	Yes	****	<0,0001
time	127	100.1	100.8			P value	0.3351	0.848	0.0937		P value	0.0613		P value summary	***		WT vs. mdx/CD38-/-	12.28	0,8618 to 23,71	Yes	*	0.0361
	102.1	108.4	124.4			Passed normality test (alpha=0.05)?	Yes	Yes	Yes		P value summary	ns		Significant diff. among means (P < 0.05)?	Yes		mdx vs. mdx/CD38-/-	-14.91	-25,47 to -4,341	Yes	**	0.0076
	104.4	101.8	102.6			P value summary	ns	ns	ns		Are SDs significantly different (P < 0.05)?	No		R square	0.5178
	135.5	82.68	122.8
	143.8	90.44	118.5
	131	94.037	101.9
	111.3	92.286	116
		108.09	119.2
		98
		100.89
Figure	Values					Normality test					Kruskal-Wallis test			Multiple comparisons test
3A	WT	mdx	mdx/CD38-/-			Shapiro-Wilk test	WT	mdx	mdx/CD38-/-		P value	0.0002		Uncorrected Dunn's test	Mean rank diff,	Significant?	Summary	Individual P Value
Expiratory	267.2	155.9	191.7			W	0.924	0.8031	0.8773		Exact or approximate P value?	Approximate		WT vs. mdx	15.58	Yes	****	<0,0001
time	234.2	171.5	188			P value	0.4634	0.0103	0.147		P value summary	***		WT vs. mdx/CD38-/-	7.792	No	ns	0.0513
	218.2	230.5	225.1			Passed normality test (alpha=0.05)?	Yes	No	Yes		Do the medians vary signif. (P < 0.05)?	Yes		mdx vs. mdx/CD38-/-	-7.788	Yes	*	0.0352
	251.9	163.7	181			P value summary	ns	*	ns		Number of groups	3
	237.4	161.5	225.2								Kruskal-Wallis statistic	16.75
	251.3	173.6	216.4
	250.6	155.3	174.7
	193.7	145.6	198.8
		211.5	224.4
		170.8
		160.6
Figure	Values					Normality test					Variance comparison test			ANOVA summary			Multiple comparisons test
3A	WT	mdx	mdx/CD38-/-			Shapiro-Wilk test	WT	mdx	mdx/CD38-/-		Brown-Forsythe test			F	28.14		Uncorrected Fisher's LSD	Mean Diff,	95,00% CI of diff,	Significant?	Summary	Individual P Value
Relaxation	151.9	92.65	124.6			W	0.9588	0.8716	0.8831		F (DFn, DFd)	0,07284 (2, 25)		P value	<0,0001		WT vs. mdx	51.75	37,43 to 66,06	Yes	****	<0,0001
time	132.5	96.79	96.39			P value	0.7984	0.0813	0.1691		P value	0.9299		P value summary	****		WT vs. mdx/CD38-/-	35.65	20,68 to 50,63	Yes	****	<0,0001
	157.7	139.4	121.3			Passed normality test (alpha=0.05)?	Yes	Yes	Yes		P value summary	ns		Significant diff. among means (P < 0.05)?	Yes		mdx vs. mdx/CD38-/-	-16.09	-29,94 to -2,243	Yes	*	0.0245
	173.4	83.07	109.9			P value summary	ns	ns	ns		Are SDs significantly different (P < 0.05)?	No		R square	0.6924
	145.6	103.5	126.6
	150.4	101.3	104.6
	148.6	82.2	95.65
	127.2	76.64	109.9
		107.8	125.9
		93.09
		86.89
Figure	Values					Normality test					Kruskal-Wallis test			Multiple comparisons test
3A	WT	mdx	mdx/CD38-/-			Shapiro-Wilk test	WT	mdx	mdx/CD38-/-		P value	0.0002		Uncorrected Dunn's test	Mean rank diff,	Significant?	Summary	Individual P Value
Respiratory	152.3	247.4	213.6			W	0.9706	0.8263	0.9404		Exact or approximate P value?	Approximate		WT vs. mdx	-15.69	Yes	****	<0,0001
frequency	194.6	243.6	228.7			P value	0.9026	0.0209	0.5861		P value summary	***		WT vs. mdx/CD38-/-	-6.875	No	ns	0.0854
	197.9	203.4	185.7			Passed normality test (alpha=0.05)?	Yes	No	Yes		Do the medians vary signif. (P < 0.05)?	Yes		mdx vs. mdx/CD38-/-	8.818	Yes	*	0.0171
	177.9	252.4	225.3			P value summary	ns	*	ns		Number of groups	3
	176.4	263.5	190.8								Kruskal-Wallis statistic	17.3
	162	243.9	198.6
	173.6	246	239.5
	210.5	264.5	204.7
		200.6	194.1
		253.6
		237.4
						Between all groups					WT vs mdx			WT vs mdx/CD38-/-			mdx vs mdx/CD38-/-
Figure	Values					Chi-square test					Chi-square test			Chi-square test			Chi-square test
3B		I	IIa	IIb/IIx		P value and statistical significance					P value and statistical significance			P value and statistical significance			P value and statistical significance					WT						mdx						mdx/CD38-/-
Fibers type	WT	320	1721	1371		Test	Chi-square				Test	Chi-square		Test	Chi-square		Test	Chi-square			I	IIa	IIb/IIx				I	IIa	Iib/Iix				I	IIa	Iib/Iix
Diaphragm	mdx	212	1768	536		Chi-square, df	326,5, 4				Chi-square, df	258,7, 2		Chi-square, df	0,06493, 2		Chi-square, df	275,5, 2		WT 1	52	271	246			mdx 1	34	387	93			mdx/CD38-/- 1	56	238	228
	mdxCD38-/-	363	1919	1544		P value	<0,0001				P value	<0,0001		P value	0.9681		P value	<0,0001		WT 2	45	212	150			mdx 2	40	377	35			mdx/CD38-/- 2	75	246	265
						P value summary	****				P value summary	****		P value summary	ns		P value summary	****		WT 3	42	155	159			mdx 3	41	298	115			mdx/CD38-/- 3	58	234	197
in %		I	IIa	IIb/IIx		One- or two-sided	NA				One- or two-sided	NA		One- or two-sided	NA		One- or two-sided	NA		WT 4	49	240	157			mdx 4	33	355	143			mdx/CD38-/- 4	61	477	230
for	WT	9	50	40		Statistically significant (P < 0.05)?	Yes				Statistically significant (P < 0.05)?	Yes		Statistically significant (P < 0.05)?	No		Statistically significant (P < 0.05)?	Yes		WT 5	43	297	258			mdx 5	54	184	83			mdx/CD38-/- 5	32	308	156
representation	mdx	8	70	21																WT 6	22	283	156			mdx 6	10	167	67			mdx/CD38-/- 6	40	240	262
only	mdxCD38-/-	9	50	40																WT 7	67	263	245									mdx/CD38-/- 7	41	176	206
																				TOTAL	320	1721	1371			TOTAL	212	1768	536			TOTAL	363	1919	1544
Figure	Values					Cumulative distribution test					Cumulative distribution test			Cumulative distribution test
3C	WT	mdx	mdx/CD38-/-			Column A	WT				Column A	WT		Column B	mdx
Fibers size	4959.91	3726.7	4971.19			vs.	vs,				vs.	vs,		vs.	vs,
distribution	4308.36	2842.93	4869.73			Column B	mdx				mdx/CD38-/-	mdx/CD38-/-		mdx/CD38-/-	mdx/CD38-/-
Diaphragm	4159.56	2585.92	4720.94
	3988.22	2439.38	4671.34			Kolmogorov-Smirnov test					Kolmogorov-Smirnov test			Kolmogorov-Smirnov test
	3814.63	2040.33	4617.23			P value	<0,0001				P value	<0,0001		P value	<0,0001
	3746.99	1959.17	4335.42			Exact or approximate P value?	Approximate				Exact or approximate P value?	Approximate		Exact or approximate P value?	Approximate
	3695.14	1923.09	4263.27			P value summary	****				P value summary	****		P value summary	****
	3508.01	1905.06	4197.89			Significantly different (P < 0.05)?	Yes				Significantly different (P < 0.05)?	Yes		Significantly different (P < 0.05)?	Yes
	3505.76	1882.51	4152.8			Kolmogorov-Smirnov D	0.3529				Kolmogorov-Smirnov D	0.06333		Kolmogorov-Smirnov D	0.3175
	3354.71	1819.39	4040.08
	3271.29	1756.26	3981.46
	3262.27	1744.99	3954.4
	3228.45	1729.21	3949.9
	3228.45	1702.15	3816.88
	3192.38	1690.88	3789.83
	3176.6	1686.37	3787.57
	3176.6	1684.12	3751.5
	3154.05	1681.86	3656.81
	3104.46	1659.32	3600.45
	3066.13	1654.81	3589.17
	3066.13	1650.3	3555.36
	3045.84	1645.79	3530.56
	2989.48	1645.79	3514.78
	2849.7	1618.74	3510.27
	2806.86	1616.48	3462.92
	2782.06	1614.23	3426.85
	2730.21	1609.72	3338.92
	2725.7	1492.48	3325.4
	2712.17	1467.68	3320.89
	2687.37	1451.9	3311.87
	2667.08	1438.38	3257.76
	2664.83	1431.61	3194.64
	2651.3	1422.59	3172.09
	2576.9	1404.56	3151.8
	2567.88	1393.29	3147.29
	2567.88	1377.5	3131.51
	2563.37	1377.5	3127
	2545.34	1375.25	3063.87
	2531.81	1357.21	2996.24
	2513.78	1350.45	2948.89
	2473.19	1345.94	2926.35
	2466.43	1341.43	2917.33
	2428.1	1332.41	2897.04
	2412.32	1330.16	2874.5
	2396.54	1323.4	2872.24
	2392.03	1323.4	2831.66
	2389.78	1318.89	2818.13
	2380.76	1316.63	2806.86
	2380.76	1307.61	2782.06
	2378.5	1303.1	2782.06
	2364.98	1294.09	2755.01
	2353.71	1264.78	2736.97
	2346.94	1262.52	2709.92
	2346.94	1255.76	2680.61
	2344.69	1246.74	2673.85
	2324.4	1230.96	2669.34
	2319.89	1228.71	2649.05
	2315.38	1212.92	2644.54
	2310.87	1203.91	2642.28
	2308.61	1203.91	2626.5
	2295.09	1197.14	2626.5
	2274.8	1176.85	2615.23
	2254.51	1174.6	2608.46
	2254.51	1174.6	2594.94
	2250	1163.33	2592.68
	2243.23	1163.33	2556.61
	2225.2	1161.07	2556.61
	2213.93	1156.56	2529.56
	2175.6	1156.56	2527.3
	2159.82	1149.8	2522.79
	2159.82	1143.03	2513.78
	2155.31	1134.02	2502.5
	2137.27	1129.51	2486.72
	2135.02	1104.71	2475.45
	2128.25	1100.2	2473.19
	2116.98	1088.93	2466.43
	2103.45	1088.93	2459.67
	2094.44	1079.91	2452.9
	2087.67	1077.65	2450.65
	2065.13	1070.89	2448.39
	2062.87	1070.89	2441.63
	2042.58	1066.38	2439.38
	2033.57	1064.13	2434.87
	2011.02	1064.13	2432.61
	2004.26	1059.62	2412.32
	1992.98	1055.11	2378.5
	1992.98	1052.85	2376.25
	1990.73	1050.6	2369.49
	1979.46	1039.33	2360.47
	1972.69	1037.07	2353.71
	1972.69	1032.56	2349.2
	1954.66	1023.55	2349.2
	1954.66	1021.29	2346.94
	1938.88	1021.29	2344.69
	1905.06	1019.04	2337.92
	1902.8	1014.53	2319.89
	1900.55	1014.53	2317.63
	1898.29	1014.53	2308.61
	1891.53	1012.27	2306.36
	1880.26	996.49	2299.6
	1864.48	996.49	2299.6
	1862.22	991.98	2297.34
	1862.22	989.73	2295.09
	1850.95	980.71	2288.32
	1846.44	980.71	2283.82
	1839.68	980.71	2281.56
	1826.15	976.2	2279.31
	1821.64	976.2	2272.54
	1803.61	973.95	2272.54
	1799.1	971.69	2270.29
	1781.06	971.69	2268.03
	1778.81	967.18	2243.23
	1774.3	967.18	2238.73
	1769.79	967.18	2229.71
	1765.28	964.93	2229.71
	1765.28	962.67	2227.45
	1765.28	958.17	2222.94
	1763.02	958.17	2213.93
	1763.02	958.17	2211.67
	1754.01	955.91	2204.91
	1744.99	955.91	2191.38
	1744.99	953.66	2186.87
	1744.99	953.66	2168.84
	1740.48	944.64	2168.84
	1735.97	942.38	2168.84
	1726.95	935.62	2168.84
	1708.92	933.37	2162.07
	1699.9	933.37	2162.07
	1697.64	931.11	2155.31
	1695.39	931.11	2150.8
	1688.63	928.86	2141.78
	1688.63	928.86	2141.78
	1686.37	928.86	2139.53
	1668.34	926.6	2132.76
	1668.34	924.35	2130.51
	1663.83	924.35	2128.25
	1661.57	922.09	2114.73
	1657.06	917.58	2112.47
	1654.81	917.58	2105.71
	1648.04	915.33	2101.2
	1645.79	913.08	2098.95
	1643.54	910.82	2096.69
	1643.54	906.31	2089.93
	1643.54	906.31	2089.93
	1641.28	904.06	2087.67
	1632.26	904.06	2085.42
	1632.26	899.55	2083.16
	1627.75	899.55	2076.4
	1623.24	897.29	2074.15
	1618.74	888.28	2065.13
	1609.72	886.02	2060.62
	1607.46	886.02	2058.36
	1607.46	886.02	2058.36
	1602.95	883.77	2056.11
	1600.7	881.51	2053.86
	1591.68	879.26	2051.6
	1589.43	877	2051.6
	1587.17	874.75	2044.84
	1584.92	874.75	2042.58
	1582.66	872.49	2040.33
	1580.41	870.24	2038.07
	1578.15	865.73	2024.55
	1578.15	865.73	2017.78
	1578.15	863.48	2008.77
	1573.65	863.48	1999.75
	1571.39	863.48	1997.49
	1571.39	858.97	1997.49
	1571.39	858.97	1995.24
	1569.14	858.97	1990.73
	1569.14	856.71	1983.97
	1560.12	856.71	1981.71
	1553.36	856.71	1970.44
	1548.85	854.46	1970.44
	1548.85	854.46	1965.93
	1546.59	852.2	1963.68
	1546.59	852.2	1961.42
	1546.59	852.2	1954.66
	1544.34	852.2	1947.89
	1544.34	849.95	1943.38
	1544.34	849.95	1941.13
	1544.34	847.69	1938.88
	1542.08	843.19	1936.62
	1539.83	843.19	1929.86
	1539.83	838.68	1927.6
	1537.57	834.17	1925.35
	1533.06	831.91	1918.59
	1526.3	822.89	1916.33
	1526.3	822.89	1916.33
	1521.79	820.64	1914.08
	1519.54	820.64	1914.08
	1517.28	820.64	1911.82
	1515.03	818.39	1907.31
	1515.03	818.39	1905.06
	1510.52	816.13	1902.8
	1510.52	816.13	1893.79
	1501.5	813.88	1887.02
	1501.5	813.88	1887.02
	1496.99	813.88	1882.51
	1494.74	813.88	1878
	1494.74	811.62	1878
	1490.23	811.62	1873.5
	1487.97	811.62	1871.24
	1487.97	809.37	1866.73
	1483.47	809.37	1866.73
	1478.96	809.37	1857.71
	1478.96	807.11	1850.95
	1474.45	804.86	1848.7
	1472.19	804.86	1830.66
	1472.19	802.6	1823.9
	1472.19	802.6	1821.64
	1472.19	802.6	1821.64
	1469.94	798.1	1817.13
	1469.94	795.84	1810.37
	1469.94	795.84	1808.11
	1469.94	793.59	1805.86
	1467.68	791.33	1805.86
	1463.17	791.33	1803.61
	1460.92	789.08	1794.59
	1460.92	786.82	1785.57
	1460.92	786.82	1783.31
	1458.67	784.57	1778.81
	1458.67	784.57	1778.81
	1458.67	784.57	1772.04
	1458.67	782.31	1769.79
	1456.41	782.31	1769.79
	1454.16	777.8	1767.53
	1454.16	777.8	1760.77
	1454.16	775.55	1758.52
	1451.9	775.55	1756.26
	1451.9	775.55	1756.26
	1449.65	771.04	1756.26
	1449.65	771.04	1754.01
	1447.39	771.04	1747.24
	1447.39	768.79	1744.99
	1447.39	766.53	1740.48
	1445.14	762.02	1740.48
	1442.88	759.77	1738.22
	1442.88	759.77	1738.22
	1440.63	755.26	1735.97
	1440.63	753.01	1735.97
	1440.63	750.75	1735.97
	1436.12	746.24	1733.72
	1433.87	743.99	1733.72
	1431.61	741.73	1729.21
	1427.1	741.73	1729.21
	1424.85	741.73	1726.95
	1424.85	741.73	1726.95
	1424.85	739.48	1724.7
	1424.85	739.48	1724.7
	1420.34	737.22	1720.19
	1402.3	737.22	1717.93
	1400.05	737.22	1715.68
	1397.79	734.97	1713.43
	1395.54	732.71	1706.66
	1391.03	732.71	1706.66
	1391.03	732.71	1706.66
	1391.03	732.71	1704.41
	1386.52	730.46	1704.41
	1382.01	730.46	1702.15
	1379.76	730.46	1702.15
	1377.5	730.46	1702.15
	1372.99	728.21	1702.15
	1368.49	725.95	1699.9
	1366.23	725.95	1699.9
	1366.23	723.7	1697.64
	1366.23	723.7	1695.39
	1366.23	723.7	1688.63
	1361.72	723.7	1686.37
	1359.47	721.44	1684.12
	1359.47	721.44	1681.86
	1357.21	721.44	1681.86
	1357.21	714.68	1679.61
	1354.96	714.68	1677.35
	1350.45	714.68	1677.35
	1350.45	714.68	1677.35
	1345.94	714.68	1672.84
	1345.94	712.42	1668.34
	1345.94	710.17	1663.83
	1345.94	710.17	1661.57
	1343.69	710.17	1661.57
	1343.69	707.92	1659.32
	1341.43	705.66	1657.06
	1334.67	705.66	1652.55
	1334.67	703.41	1652.55
	1334.67	701.15	1652.55
	1334.67	701.15	1648.04
	1330.16	701.15	1645.79
	1327.9	698.9	1645.79
	1325.65	698.9	1645.79
	1321.14	698.9	1639.03
	1321.14	698.9	1636.77
	1316.63	696.64	1636.77
	1309.87	696.64	1634.52
	1309.87	694.39	1632.26
	1307.61	694.39	1632.26
	1307.61	694.39	1632.26
	1307.61	692.13	1632.26
	1303.1	692.13	1632.26
	1303.1	692.13	1630.01
	1303.1	692.13	1625.5
	1303.1	692.13	1625.5
	1300.85	689.88	1623.24
	1300.85	689.88	1618.74
	1298.6	687.62	1618.74
	1298.6	687.62	1616.48
	1296.34	687.62	1609.72
	1294.09	687.62	1607.46
	1294.09	685.37	1605.21
	1294.09	683.12	1602.95
	1291.83	683.12	1598.45
	1289.58	683.12	1591.68
	1289.58	683.12	1591.68
	1287.32	680.86	1591.68
	1280.56	678.61	1589.43
	1280.56	678.61	1587.17
	1278.31	676.35	1587.17
	1276.05	676.35	1587.17
	1271.54	676.35	1584.92
	1271.54	674.1	1575.9
	1271.54	674.1	1575.9
	1267.03	671.84	1573.65
	1267.03	671.84	1573.65
	1267.03	671.84	1571.39
	1264.78	671.84	1571.39
	1264.78	671.84	1571.39
	1262.52	669.59	1564.63
	1262.52	667.33	1562.37
	1260.27	667.33	1560.12
	1260.27	667.33	1557.86
	1260.27	667.33	1555.61
	1255.76	665.08	1555.61
	1255.76	665.08	1553.36
	1253.51	662.82	1553.36
	1251.25	660.57	1551.1
	1249	660.57	1548.85
	1244.49	660.57	1544.34
	1244.49	660.57	1544.34
	1244.49	660.57	1539.83
	1237.72	660.57	1539.83
	1237.72	658.32	1533.06
	1237.72	658.32	1533.06
	1235.47	656.06	1533.06
	1235.47	656.06	1533.06
	1235.47	653.81	1533.06
	1230.96	653.81	1530.81
	1230.96	653.81	1528.56
	1230.96	653.81	1524.05
	1230.96	651.55	1524.05
	1230.96	651.55	1521.79
	1228.71	649.3	1519.54
	1226.45	647.04	1515.03
	1224.2	642.53	1512.77
	1224.2	642.53	1510.52
	1224.2	642.53	1510.52
	1221.94	640.28	1506.01
	1221.94	640.28	1503.76
	1221.94	640.28	1501.5
	1221.94	640.28	1501.5
	1210.67	638.03	1499.25
	1210.67	638.03	1499.25
	1210.67	638.03	1496.99
	1208.42	638.03	1496.99
	1208.42	635.77	1494.74
	1208.42	635.77	1492.48
	1206.16	633.52	1492.48
	1206.16	633.52	1490.23
	1203.91	633.52	1490.23
	1203.91	633.52	1487.97
	1203.91	631.26	1487.97
	1203.91	631.26	1483.47
	1201.65	631.26	1481.21
	1194.89	629.01	1478.96
	1192.63	629.01	1476.7
	1192.63	629.01	1476.7
	1192.63	626.75	1472.19
	1190.38	626.75	1469.94
	1190.38	626.75	1467.68
	1188.13	626.75	1463.17
	1188.13	626.75	1458.67
	1185.87	624.5	1456.41
	1183.62	624.5	1451.9
	1183.62	624.5	1451.9
	1183.62	624.5	1451.9
	1183.62	624.5	1451.9
	1183.62	624.5	1449.65
	1181.36	619.99	1445.14
	1181.36	617.73	1442.88
	1181.36	617.73	1442.88
	1181.36	617.73	1442.88
	1176.85	617.73	1440.63
	1172.34	615.48	1440.63
	1172.34	615.48	1438.38
	1172.34	615.48	1436.12
	1170.09	615.48	1433.87
	1170.09	615.48	1433.87
	1170.09	615.48	1433.87
	1167.83	615.48	1431.61
	1165.58	613.23	1431.61
	1165.58	613.23	1429.36
	1165.58	613.23	1427.1
	1161.07	613.23	1427.1
	1161.07	613.23	1427.1
	1158.82	610.97	1427.1
	1156.56	610.97	1422.59
	1154.31	610.97	1420.34
	1154.31	610.97	1420.34
	1152.05	608.72	1418.08
	1152.05	608.72	1418.08
	1149.8	608.72	1418.08
	1149.8	608.72	1418.08
	1149.8	606.46	1418.08
	1147.54	606.46	1418.08
	1147.54	606.46	1415.83
	1147.54	604.21	1415.83
	1147.54	604.21	1413.58
	1147.54	601.95	1411.32
	1147.54	601.95	1409.07
	1145.29	599.7	1409.07
	1143.03	597.44	1409.07
	1143.03	597.44	1409.07
	1140.78	595.19	1409.07
	1140.78	595.19	1409.07
	1140.78	595.19	1409.07
	1138.53	592.94	1404.56
	1136.27	592.94	1397.79
	1134.02	592.94	1397.79
	1134.02	592.94	1391.03
	1134.02	592.94	1388.78
	1131.76	590.68	1384.27
	1129.51	588.43	1382.01
	1127.25	588.43	1382.01
	1127.25	588.43	1382.01
	1127.25	588.43	1382.01
	1125	588.43	1379.76
	1125	586.17	1379.76
	1125	586.17	1379.76
	1120.49	586.17	1379.76
	1120.49	586.17	1379.76
	1120.49	586.17	1377.5
	1120.49	586.17	1377.5
	1118.24	586.17	1375.25
	1115.98	586.17	1375.25
	1115.98	583.92	1375.25
	1113.73	583.92	1372.99
	1111.47	583.92	1372.99
	1111.47	579.41	1370.74
	1111.47	579.41	1370.74
	1106.96	579.41	1370.74
	1106.96	579.41	1368.49
	1106.96	577.15	1368.49
	1106.96	574.9	1368.49
	1104.71	574.9	1366.23
	1104.71	574.9	1361.72
	1102.45	574.9	1359.47
	1102.45	572.64	1359.47
	1097.94	570.39	1359.47
	1095.69	570.39	1354.96
	1095.69	570.39	1354.96
	1095.69	568.14	1354.96
	1093.44	568.14	1354.96
	1093.44	568.14	1354.96
	1091.18	568.14	1354.96
	1091.18	565.88	1352.7
	1091.18	565.88	1352.7
	1091.18	565.88	1350.45
	1091.18	563.63	1348.2
	1088.93	563.63	1343.69
	1086.67	563.63	1343.69
	1086.67	563.63	1343.69
	1086.67	563.63	1343.69
	1086.67	563.63	1343.69
	1086.67	563.63	1341.43
	1084.42	561.37	1341.43
	1084.42	561.37	1341.43
	1082.16	561.37	1341.43
	1082.16	561.37	1341.43
	1079.91	561.37	1339.18
	1079.91	561.37	1336.92
	1079.91	561.37	1336.92
	1077.65	561.37	1334.67
	1077.65	559.12	1334.67
	1075.4	559.12	1334.67
	1075.4	556.86	1334.67
	1075.4	554.61	1334.67
	1073.15	554.61	1332.41
	1073.15	554.61	1330.16
	1073.15	554.61	1330.16
	1073.15	554.61	1330.16
	1070.89	554.61	1327.9
	1070.89	554.61	1327.9
	1070.89	552.35	1325.65
	1070.89	552.35	1325.65
	1068.64	552.35	1323.4
	1068.64	552.35	1314.38
	1066.38	552.35	1312.12
	1066.38	552.35	1309.87
	1064.13	550.1	1309.87
	1061.87	550.1	1309.87
	1061.87	550.1	1307.61
	1061.87	550.1	1307.61
	1059.62	550.1	1305.36
	1059.62	550.1	1303.1
	1057.36	547.85	1303.1
	1055.11	547.85	1300.85
	1055.11	547.85	1300.85
	1055.11	547.85	1298.6
	1052.85	547.85	1296.34
	1052.85	547.85	1296.34
	1050.6	547.85	1296.34
	1050.6	547.85	1296.34
	1050.6	545.59	1294.09
	1048.35	545.59	1294.09
	1048.35	545.59	1294.09
	1046.09	545.59	1291.83
	1046.09	543.34	1289.58
	1046.09	543.34	1289.58
	1043.84	543.34	1289.58
	1043.84	543.34	1287.32
	1043.84	543.34	1287.32
	1041.58	543.34	1285.07
	1039.33	543.34	1285.07
	1039.33	543.34	1282.81
	1039.33	543.34	1280.56
	1037.07	543.34	1278.31
	1037.07	541.08	1276.05
	1034.82	541.08	1273.8
	1034.82	541.08	1269.29
	1034.82	541.08	1269.29
	1034.82	541.08	1269.29
	1034.82	541.08	1269.29
	1034.82	541.08	1269.29
	1034.82	541.08	1267.03
	1030.31	541.08	1264.78
	1030.31	538.83	1264.78
	1030.31	538.83	1262.52
	1030.31	538.83	1262.52
	1030.31	538.83	1262.52
	1030.31	538.83	1258.01
	1028.06	538.83	1255.76
	1028.06	538.83	1253.51
	1025.8	538.83	1251.25
	1025.8	538.83	1251.25
	1025.8	536.57	1249
	1023.55	536.57	1249
	1023.55	536.57	1249
	1021.29	536.57	1246.74
	1021.29	536.57	1246.74
	1019.04	534.32	1244.49
	1019.04	534.32	1242.23
	1019.04	534.32	1239.98
	1019.04	534.32	1239.98
	1016.78	534.32	1239.98
	1016.78	532.06	1237.72
	1014.53	532.06	1237.72
	1014.53	532.06	1237.72
	1014.53	532.06	1235.47
	1012.27	529.81	1235.47
	1010.02	529.81	1235.47
	1007.76	529.81	1235.47
	1007.76	527.55	1235.47
	1005.51	527.55	1233.22
	1005.51	527.55	1230.96
	1005.51	525.3	1230.96
	1005.51	525.3	1230.96
	1003.26	525.3	1228.71
	1001	525.3	1228.71
	998.75	525.3	1226.45
	998.75	525.3	1226.45
	996.49	525.3	1226.45
	996.49	523.05	1224.2
	996.49	523.05	1221.94
	996.49	523.05	1221.94
	996.49	520.79	1221.94
	996.49	520.79	1221.94
	991.98	520.79	1221.94
	991.98	520.79	1221.94
	991.98	520.79	1221.94
	991.98	520.79	1219.69
	989.73	520.79	1217.43
	987.47	518.54	1217.43
	987.47	518.54	1217.43
	987.47	518.54	1217.43
	987.47	516.28	1215.18
	987.47	514.03	1215.18
	987.47	514.03	1215.18
	985.22	514.03	1212.92
	985.22	511.77	1212.92
	985.22	511.77	1212.92
	982.96	511.77	1212.92
	980.71	511.77	1210.67
	980.71	511.77	1210.67
	976.2	511.77	1208.42
	976.2	509.52	1208.42
	976.2	509.52	1208.42
	973.95	509.52	1206.16
	971.69	509.52	1206.16
	971.69	509.52	1206.16
	971.69	507.26	1206.16
	971.69	507.26	1203.91
	969.44	507.26	1201.65
	969.44	507.26	1201.65
	969.44	507.26	1201.65
	967.18	505.01	1201.65
	967.18	505.01	1201.65
	967.18	505.01	1199.4
	967.18	505.01	1199.4
	964.93	505.01	1199.4
	964.93	505.01	1199.4
	964.93	502.76	1197.14
	964.93	502.76	1197.14
	962.67	502.76	1197.14
	962.67	502.76	1197.14
	962.67	500.5	1194.89
	960.42	500.5	1194.89
	958.17	498.25	1194.89
	955.91	498.25	1192.63
	955.91	498.25	1192.63
	953.66	498.25	1192.63
	953.66	498.25	1192.63
	951.4	498.25	1192.63
	951.4	498.25	1190.38
	951.4	495.99	1190.38
	951.4	495.99	1190.38
	949.15	495.99	1190.38
	949.15	493.74	1188.13
	946.89	493.74	1188.13
	946.89	491.48	1188.13
	946.89	491.48	1188.13
	946.89	491.48	1185.87
	946.89	491.48	1183.62
	944.64	489.23	1183.62
	944.64	489.23	1181.36
	944.64	489.23	1181.36
	944.64	489.23	1179.11
	944.64	489.23	1179.11
	942.38	486.97	1179.11
	940.13	486.97	1176.85
	940.13	486.97	1174.6
	940.13	486.97	1174.6
	940.13	484.72	1172.34
	937.87	484.72	1172.34
	937.87	484.72	1172.34
	937.87	484.72	1170.09
	937.87	484.72	1170.09
	937.87	484.72	1170.09
	935.62	484.72	1167.83
	935.62	482.46	1167.83
	935.62	482.46	1167.83
	933.37	482.46	1165.58
	931.11	482.46	1163.33
	931.11	482.46	1163.33
	931.11	482.46	1163.33
	928.86	482.46	1161.07
	928.86	482.46	1161.07
	928.86	480.21	1161.07
	928.86	480.21	1158.82
	928.86	480.21	1158.82
	926.6	480.21	1156.56
	926.6	480.21	1156.56
	926.6	480.21	1156.56
	926.6	480.21	1154.31
	926.6	480.21	1152.05
	924.35	480.21	1152.05
	924.35	480.21	1149.8
	922.09	480.21	1149.8
	922.09	477.96	1149.8
	922.09	477.96	1147.54
	922.09	477.96	1147.54
	919.84	477.96	1145.29
	919.84	477.96	1145.29
	919.84	477.96	1145.29
	919.84	475.7	1145.29
	917.58	475.7	1143.03
	917.58	475.7	1143.03
	917.58	475.7	1138.53
	917.58	475.7	1136.27
	917.58	475.7	1136.27
	917.58	475.7	1136.27
	915.33	473.45	1134.02
	915.33	473.45	1134.02
	913.08	471.19	1129.51
	913.08	471.19	1129.51
	913.08	471.19	1129.51
	913.08	468.94	1127.25
	913.08	468.94	1127.25
	913.08	468.94	1127.25
	913.08	468.94	1122.74
	910.82	468.94	1122.74
	910.82	468.94	1122.74
	910.82	466.68	1122.74
	910.82	466.68	1120.49
	910.82	466.68	1120.49
	908.57	466.68	1118.24
	908.57	466.68	1118.24
	908.57	466.68	1115.98
	906.31	466.68	1113.73
	904.06	466.68	1113.73
	904.06	464.43	1113.73
	904.06	464.43	1113.73
	904.06	464.43	1113.73
	904.06	464.43	1111.47
	901.8	464.43	1111.47
	901.8	462.17	1111.47
	899.55	462.17	1109.22
	899.55	462.17	1109.22
	899.55	462.17	1109.22
	897.29	462.17	1106.96
	897.29	462.17	1106.96
	897.29	462.17	1104.71
	895.04	462.17	1104.71
	895.04	462.17	1104.71
	892.78	459.92	1104.71
	890.53	459.92	1104.71
	890.53	459.92	1102.45
	890.53	459.92	1102.45
	890.53	459.92	1100.2
	890.53	459.92	1100.2
	888.28	459.92	1095.69
	888.28	459.92	1095.69
	888.28	457.66	1093.44
	886.02	457.66	1093.44
	886.02	457.66	1093.44
	886.02	457.66	1093.44
	886.02	457.66	1093.44
	886.02	457.66	1093.44
	883.77	457.66	1091.18
	881.51	455.41	1091.18
	881.51	455.41	1091.18
	881.51	455.41	1091.18
	881.51	455.41	1091.18
	881.51	455.41	1088.93
	881.51	455.41	1088.93
	879.26	455.41	1086.67
	879.26	453.16	1086.67
	879.26	453.16	1086.67
	879.26	453.16	1086.67
	877	453.16	1084.42
	877	453.16	1082.16
	877	453.16	1082.16
	877	453.16	1082.16
	877	453.16	1082.16
	874.75	453.16	1082.16
	874.75	450.9	1079.91
	874.75	450.9	1079.91
	874.75	450.9	1079.91
	874.75	450.9	1079.91
	872.49	450.9	1079.91
	870.24	450.9	1079.91
	870.24	450.9	1079.91
	870.24	450.9	1077.65
	870.24	450.9	1075.4
	867.99	450.9	1075.4
	867.99	448.65	1075.4
	867.99	448.65	1075.4
	867.99	448.65	1073.15
	867.99	448.65	1070.89
	867.99	448.65	1070.89
	865.73	448.65	1070.89
	865.73	446.39	1068.64
	865.73	446.39	1068.64
	865.73	446.39	1066.38
	865.73	446.39	1066.38
	865.73	446.39	1066.38
	865.73	446.39	1066.38
	863.48	444.14	1064.13
	863.48	444.14	1064.13
	863.48	444.14	1064.13
	863.48	444.14	1061.87
	863.48	444.14	1061.87
	863.48	444.14	1059.62
	861.22	444.14	1057.36
	861.22	444.14	1057.36
	861.22	441.88	1057.36
	861.22	441.88	1057.36
	858.97	441.88	1057.36
	858.97	441.88	1057.36
	858.97	441.88	1057.36
	858.97	441.88	1055.11
	858.97	441.88	1055.11
	858.97	441.88	1055.11
	856.71	441.88	1055.11
	856.71	439.63	1052.85
	856.71	439.63	1052.85
	854.46	439.63	1052.85
	854.46	439.63	1052.85
	854.46	439.63	1052.85
	854.46	439.63	1050.6
	854.46	439.63	1050.6
	854.46	439.63	1050.6
	852.2	439.63	1050.6
	852.2	437.37	1050.6
	849.95	437.37	1050.6
	849.95	437.37	1050.6
	849.95	437.37	1048.35
	849.95	435.12	1048.35
	849.95	435.12	1048.35
	849.95	435.12	1043.84
	847.69	435.12	1043.84
	847.69	435.12	1043.84
	847.69	435.12	1043.84
	847.69	435.12	1043.84
	847.69	435.12	1041.58
	847.69	435.12	1041.58
	847.69	435.12	1041.58
	847.69	432.87	1041.58
	845.44	432.87	1039.33
	845.44	432.87	1039.33
	845.44	432.87	1039.33
	845.44	432.87	1039.33
	845.44	432.87	1039.33
	843.19	432.87	1039.33
	843.19	432.87	1037.07
	843.19	432.87	1037.07
	843.19	430.61	1037.07
	843.19	430.61	1034.82
	840.93	430.61	1034.82
	840.93	430.61	1034.82
	840.93	430.61	1034.82
	840.93	430.61	1032.56
	840.93	430.61	1030.31
	840.93	430.61	1030.31
	840.93	430.61	1030.31
	838.68	430.61	1030.31
	838.68	430.61	1030.31
	838.68	430.61	1030.31
	836.42	430.61	1028.06
	836.42	430.61	1028.06
	836.42	430.61	1028.06
	836.42	428.36	1028.06
	836.42	428.36	1025.8
	834.17	428.36	1025.8
	834.17	428.36	1025.8
	834.17	428.36	1025.8
	834.17	428.36	1025.8
	834.17	428.36	1025.8
	831.91	428.36	1025.8
	831.91	428.36	1021.29
	831.91	428.36	1021.29
	831.91	428.36	1019.04
	831.91	426.1	1019.04
	829.66	426.1	1019.04
	829.66	426.1	1019.04
	829.66	423.85	1019.04
	827.4	423.85	1019.04
	827.4	423.85	1019.04
	827.4	423.85	1019.04
	827.4	423.85	1016.78
	825.15	423.85	1014.53
	825.15	421.59	1014.53
	825.15	421.59	1014.53
	825.15	421.59	1014.53
	825.15	421.59	1014.53
	822.89	421.59	1014.53
	822.89	421.59	1012.27
	822.89	421.59	1012.27
	822.89	421.59	1012.27
	822.89	421.59	1012.27
	820.64	421.59	1010.02
	820.64	421.59	1010.02
	820.64	419.34	1010.02
	820.64	419.34	1007.76
	820.64	419.34	1007.76
	820.64	419.34	1007.76
	820.64	419.34	1007.76
	820.64	419.34	1005.51
	818.39	419.34	1005.51
	818.39	419.34	1005.51
	818.39	419.34	1005.51
	818.39	419.34	1005.51
	816.13	419.34	1003.26
	816.13	419.34	1003.26
	816.13	419.34	1003.26
	816.13	417.08	1003.26
	816.13	417.08	1003.26
	816.13	417.08	1003.26
	816.13	417.08	1001
	816.13	417.08	1001
	813.88	417.08	1001
	813.88	417.08	1001
	813.88	417.08	1001
	811.62	417.08	1001
	809.37	417.08	1001
	809.37	417.08	998.75
	809.37	414.83	998.75
	809.37	414.83	998.75
	809.37	414.83	998.75
	809.37	414.83	998.75
	809.37	414.83	998.75
	809.37	414.83	996.49
	809.37	414.83	994.24
	809.37	414.83	994.24
	807.11	414.83	994.24
	807.11	412.57	994.24
	807.11	412.57	994.24
	807.11	412.57	991.98
	804.86	412.57	991.98
	804.86	410.32	991.98
	804.86	410.32	991.98
	804.86	410.32	991.98
	804.86	410.32	989.73
	804.86	410.32	987.47
	804.86	410.32	987.47
	802.6	410.32	987.47
	802.6	410.32	987.47
	800.35	410.32	985.22
	800.35	410.32	985.22
	800.35	408.07	985.22
	800.35	408.07	985.22
	800.35	408.07	985.22
	800.35	408.07	985.22
	798.1	408.07	985.22
	798.1	408.07	985.22
	798.1	408.07	985.22
	798.1	408.07	982.96
	798.1	408.07	982.96
	798.1	405.81	982.96
	798.1	405.81	978.46
	795.84	405.81	978.46
	795.84	405.81	978.46
	795.84	405.81	978.46
	795.84	405.81	978.46
	795.84	405.81	978.46
	793.59	403.56	976.2
	793.59	403.56	976.2
	793.59	403.56	976.2
	793.59	403.56	976.2
	791.33	403.56	976.2
	789.08	403.56	976.2
	789.08	403.56	973.95
	789.08	401.3	973.95
	789.08	401.3	973.95
	789.08	401.3	973.95
	789.08	401.3	971.69
	786.82	401.3	971.69
	786.82	401.3	971.69
	786.82	401.3	971.69
	784.57	401.3	971.69
	784.57	401.3	971.69
	784.57	401.3	969.44
	784.57	401.3	969.44
	784.57	401.3	969.44
	784.57	399.05	969.44
	784.57	399.05	967.18
	782.31	399.05	967.18
	782.31	399.05	967.18
	782.31	399.05	967.18
	780.06	399.05	967.18
	780.06	399.05	967.18
	780.06	399.05	967.18
	777.8	399.05	964.93
	777.8	399.05	964.93
	777.8	396.79	964.93
	777.8	396.79	962.67
	777.8	396.79	962.67
	775.55	396.79	962.67
	775.55	396.79	962.67
	775.55	396.79	962.67
	775.55	396.79	962.67
	775.55	396.79	962.67
	775.55	396.79	962.67
	775.55	394.54	962.67
	775.55	394.54	960.42
	775.55	394.54	960.42
	773.3	394.54	960.42
	773.3	394.54	958.17
	773.3	394.54	958.17
	773.3	394.54	958.17
	771.04	394.54	955.91
	771.04	394.54	955.91
	771.04	394.54	955.91
	771.04	394.54	953.66
	771.04	394.54	953.66
	771.04	392.28	951.4
	771.04	392.28	951.4
	771.04	392.28	951.4
	768.79	392.28	951.4
	768.79	392.28	951.4
	768.79	392.28	949.15
	768.79	392.28	949.15
	768.79	390.03	949.15
	768.79	390.03	949.15
	766.53	390.03	949.15
	766.53	387.78	949.15
	766.53	387.78	949.15
	766.53	387.78	946.89
	766.53	387.78	942.38
	766.53	387.78	942.38
	764.28	385.52	940.13
	764.28	385.52	940.13
	762.02	385.52	937.87
	762.02	385.52	935.62
	762.02	385.52	935.62
	762.02	385.52	935.62
	762.02	385.52	933.37
	762.02	383.27	933.37
	762.02	383.27	931.11
	762.02	383.27	931.11
	759.77	383.27	931.11
	759.77	383.27	931.11
	757.51	383.27	931.11
	757.51	383.27	928.86
	757.51	381.01	928.86
	757.51	381.01	928.86
	755.26	381.01	928.86
	755.26	381.01	928.86
	755.26	381.01	928.86
	755.26	381.01	928.86
	755.26	381.01	928.86
	755.26	381.01	926.6
	753.01	381.01	926.6
	753.01	378.76	926.6
	750.75	378.76	926.6
	750.75	378.76	926.6
	750.75	378.76	924.35
	750.75	378.76	924.35
	750.75	378.76	924.35
	750.75	378.76	924.35
	750.75	378.76	924.35
	748.5	378.76	924.35
	748.5	378.76	924.35
	748.5	378.76	924.35
	748.5	376.5	922.09
	746.24	376.5	922.09
	746.24	376.5	922.09
	746.24	376.5	922.09
	746.24	376.5	922.09
	746.24	376.5	922.09
	746.24	376.5	919.84
	746.24	376.5	919.84
	746.24	376.5	919.84
	746.24	376.5	919.84
	746.24	376.5	919.84
	746.24	376.5	919.84
	743.99	376.5	917.58
	743.99	376.5	917.58
	743.99	376.5	917.58
	743.99	376.5	917.58
	743.99	374.25	915.33
	743.99	374.25	915.33
	741.73	374.25	915.33
	741.73	374.25	915.33
	741.73	374.25	915.33
	741.73	374.25	915.33
	741.73	371.99	915.33
	741.73	371.99	913.08
	739.48	371.99	913.08
	739.48	371.99	910.82
	739.48	371.99	910.82
	739.48	371.99	910.82
	739.48	371.99	910.82
	739.48	371.99	910.82
	739.48	369.74	910.82
	739.48	369.74	908.57
	739.48	369.74	908.57
	739.48	369.74	908.57
	739.48	369.74	908.57
	737.22	369.74	906.31
	737.22	369.74	906.31
	737.22	369.74	904.06
	737.22	369.74	904.06
	734.97	369.74	904.06
	734.97	369.74	904.06
	734.97	369.74	901.8
	734.97	369.74	901.8
	734.97	369.74	901.8
	734.97	369.74	901.8
	734.97	367.48	901.8
	734.97	367.48	901.8
	734.97	367.48	901.8
	732.71	367.48	899.55
	732.71	367.48	899.55
	732.71	367.48	899.55
	732.71	367.48	899.55
	732.71	367.48	899.55
	732.71	367.48	899.55
	732.71	367.48	897.29
	732.71	365.23	897.29
	730.46	365.23	897.29
	730.46	365.23	897.29
	730.46	365.23	897.29
	730.46	365.23	897.29
	730.46	365.23	895.04
	730.46	365.23	895.04
	730.46	365.23	895.04
	730.46	362.98	892.78
	730.46	362.98	892.78
	728.21	362.98	892.78
	728.21	362.98	892.78
	728.21	362.98	892.78
	728.21	362.98	892.78
	728.21	362.98	890.53
	728.21	362.98	890.53
	728.21	362.98	890.53
	728.21	360.72	890.53
	725.95	360.72	890.53
	725.95	360.72	888.28
	725.95	360.72	888.28
	725.95	360.72	888.28
	725.95	360.72	888.28
	725.95	358.47	886.02
	723.7	358.47	886.02
	723.7	358.47	886.02
	723.7	358.47	883.77
	723.7	358.47	883.77
	723.7	358.47	883.77
	723.7	358.47	883.77
	723.7	358.47	881.51
	723.7	358.47	881.51
	721.44	356.21	881.51
	721.44	356.21	881.51
	721.44	356.21	879.26
	721.44	356.21	879.26
	721.44	356.21	879.26
	721.44	356.21	879.26
	721.44	356.21	879.26
	721.44	356.21	877
	721.44	356.21	877
	721.44	356.21	877
	721.44	356.21	877
	721.44	356.21	874.75
	721.44	356.21	874.75
	719.19	353.96	874.75
	719.19	353.96	874.75
	719.19	353.96	874.75
	719.19	353.96	874.75
	719.19	353.96	872.49
	719.19	353.96	872.49
	716.93	353.96	872.49
	716.93	353.96	872.49
	716.93	353.96	872.49
	716.93	353.96	872.49
	716.93	353.96	870.24
	714.68	353.96	870.24
	714.68	353.96	867.99
	714.68	353.96	867.99
	714.68	353.96	867.99
	714.68	353.96	867.99
	714.68	353.96	867.99
	714.68	351.7	867.99
	714.68	351.7	867.99
	714.68	351.7	867.99
	714.68	351.7	865.73
	714.68	351.7	865.73
	714.68	351.7	865.73
	712.42	351.7	865.73
	712.42	351.7	865.73
	712.42	351.7	863.48
	712.42	351.7	863.48
	712.42	351.7	863.48
	712.42	351.7	863.48
	712.42	351.7	861.22
	712.42	351.7	861.22
	712.42	351.7	861.22
	712.42	351.7	861.22
	710.17	349.45	861.22
	710.17	349.45	858.97
	710.17	349.45	858.97
	710.17	349.45	856.71
	710.17	349.45	856.71
	710.17	349.45	856.71
	710.17	349.45	856.71
	707.92	349.45	856.71
	707.92	349.45	856.71
	705.66	349.45	856.71
	705.66	347.19	856.71
	705.66	347.19	854.46
	705.66	347.19	854.46
	705.66	347.19	852.2
	705.66	344.94	852.2
	705.66	344.94	852.2
	705.66	344.94	852.2
	705.66	344.94	849.95
	705.66	344.94	849.95
	705.66	344.94	849.95
	705.66	344.94	849.95
	703.41	344.94	849.95
	703.41	344.94	849.95
	703.41	344.94	849.95
	703.41	342.69	849.95
	703.41	342.69	847.69
	701.15	342.69	847.69
	701.15	342.69	847.69
	701.15	342.69	847.69
	701.15	342.69	845.44
	701.15	342.69	845.44
	701.15	342.69	845.44
	701.15	342.69	845.44
	701.15	342.69	845.44
	698.9	342.69	845.44
	698.9	342.69	845.44
	698.9	342.69	845.44
	698.9	342.69	843.19
	698.9	342.69	843.19
	696.64	342.69	843.19
	696.64	340.43	843.19
	696.64	340.43	843.19
	696.64	340.43	840.93
	696.64	340.43	840.93
	696.64	340.43	840.93
	696.64	340.43	840.93
	694.39	340.43	840.93
	694.39	340.43	840.93
	694.39	340.43	838.68
	694.39	340.43	838.68
	694.39	340.43	838.68
	692.13	340.43	838.68
	692.13	340.43	838.68
	692.13	340.43	836.42
	692.13	340.43	836.42
	692.13	340.43	836.42
	692.13	340.43	836.42
	692.13	340.43	836.42
	692.13	340.43	834.17
	689.88	338.18	834.17
	689.88	338.18	834.17
	689.88	338.18	834.17
	689.88	338.18	834.17
	689.88	338.18	834.17
	689.88	338.18	831.91
	689.88	338.18	831.91
	689.88	338.18	831.91
	687.62	338.18	829.66
	687.62	335.92	829.66
	687.62	335.92	829.66
	687.62	335.92	829.66
	687.62	335.92	829.66
	687.62	335.92	829.66
	687.62	335.92	829.66
	687.62	335.92	827.4
	687.62	335.92	827.4
	687.62	335.92	827.4
	685.37	335.92	827.4
	685.37	335.92	827.4
	685.37	335.92	825.15
	685.37	335.92	825.15
	685.37	335.92	825.15
	685.37	335.92	825.15
	685.37	333.67	825.15
	685.37	333.67	822.89
	685.37	333.67	822.89
	685.37	333.67	822.89
	685.37	333.67	822.89
	685.37	333.67	822.89
	683.12	333.67	822.89
	683.12	333.67	822.89
	683.12	333.67	822.89
	683.12	333.67	820.64
	683.12	333.67	820.64
	683.12	333.67	820.64
	683.12	331.41	820.64
	683.12	331.41	820.64
	683.12	331.41	820.64
	683.12	331.41	820.64
	683.12	331.41	818.39
	680.86	331.41	818.39
	680.86	331.41	818.39
	680.86	331.41	818.39
	680.86	331.41	818.39
	680.86	331.41	818.39
	680.86	331.41	816.13
	680.86	331.41	816.13
	680.86	331.41	813.88
	680.86	329.16	813.88
	680.86	329.16	813.88
	680.86	329.16	813.88
	678.61	329.16	813.88
	678.61	329.16	813.88
	678.61	329.16	813.88
	678.61	329.16	813.88
	678.61	329.16	811.62
	678.61	326.9	811.62
	678.61	326.9	811.62
	678.61	326.9	809.37
	676.35	326.9	807.11
	676.35	326.9	807.11
	676.35	326.9	807.11
	676.35	326.9	807.11
	676.35	326.9	804.86
	676.35	326.9	804.86
	676.35	324.65	804.86
	676.35	324.65	804.86
	676.35	324.65	804.86
	676.35	324.65	804.86
	676.35	324.65	802.6
	676.35	324.65	802.6
	676.35	324.65	802.6
	674.1	324.65	802.6
	674.1	324.65	802.6
	674.1	324.65	800.35
	674.1	324.65	800.35
	674.1	324.65	800.35
	674.1	324.65	800.35
	674.1	324.65	800.35
	671.84	324.65	800.35
	671.84	324.65	800.35
	671.84	324.65	800.35
	671.84	324.65	800.35
	671.84	322.39	798.1
	671.84	322.39	798.1
	671.84	322.39	798.1
	671.84	322.39	798.1
	669.59	322.39	798.1
	669.59	322.39	795.84
	669.59	322.39	795.84
	669.59	322.39	795.84
	669.59	322.39	795.84
	669.59	322.39	795.84
	669.59	322.39	795.84
	667.33	322.39	795.84
	667.33	322.39	793.59
	667.33	322.39	793.59
	667.33	322.39	793.59
	667.33	320.14	793.59
	667.33	320.14	791.33
	667.33	320.14	791.33
	667.33	320.14	791.33
	667.33	320.14	791.33
	667.33	320.14	791.33
	665.08	320.14	791.33
	665.08	320.14	789.08
	665.08	320.14	789.08
	665.08	320.14	789.08
	665.08	317.89	789.08
	665.08	317.89	789.08
	665.08	317.89	786.82
	665.08	317.89	786.82
	662.82	317.89	786.82
	662.82	317.89	786.82
	662.82	317.89	786.82
	662.82	317.89	786.82
	662.82	317.89	786.82
	662.82	317.89	784.57
	662.82	317.89	784.57
	662.82	317.89	784.57
	662.82	317.89	784.57
	660.57	315.63	784.57
	660.57	315.63	784.57
	660.57	315.63	784.57
	660.57	315.63	782.31
	660.57	315.63	782.31
	660.57	315.63	782.31
	658.32	315.63	782.31
	658.32	315.63	782.31
	658.32	315.63	782.31
	658.32	313.38	780.06
	658.32	313.38	780.06
	656.06	313.38	780.06
	656.06	313.38	780.06
	656.06	313.38	780.06
	656.06	313.38	780.06
	656.06	313.38	780.06
	656.06	313.38	780.06
	656.06	313.38	780.06
	656.06	313.38	780.06
	656.06	313.38	780.06
	656.06	313.38	780.06
	656.06	313.38	777.8
	656.06	313.38	777.8
	653.81	313.38	777.8
	653.81	313.38	777.8
	653.81	313.38	777.8
	653.81	311.12	777.8
	653.81	311.12	777.8
	653.81	311.12	777.8
	653.81	311.12	777.8
	653.81	311.12	777.8
	653.81	311.12	775.55
	651.55	311.12	775.55
	651.55	311.12	775.55
	651.55	311.12	775.55
	651.55	311.12	775.55
	651.55	308.87	775.55
	651.55	308.87	773.3
	651.55	308.87	773.3
	651.55	308.87	773.3
	651.55	308.87	773.3
	651.55	308.87	773.3
	651.55	308.87	773.3
	649.3	308.87	773.3
	649.3	308.87	771.04
	649.3	308.87	771.04
	649.3	308.87	771.04
	649.3	308.87	771.04
	649.3	308.87	771.04
	649.3	308.87	771.04
	649.3	308.87	771.04
	649.3	308.87	771.04
	647.04	306.61	771.04
	647.04	306.61	771.04
	647.04	306.61	768.79
	647.04	306.61	768.79
	647.04	306.61	768.79
	647.04	306.61	768.79
	644.79	306.61	768.79
	644.79	306.61	768.79
	644.79	306.61	768.79
	644.79	306.61	766.53
	644.79	306.61	766.53
	644.79	306.61	766.53
	642.53	304.36	766.53
	642.53	304.36	766.53
	642.53	304.36	766.53
	642.53	304.36	766.53
	642.53	304.36	764.28
	642.53	304.36	764.28
	642.53	304.36	764.28
	642.53	304.36	764.28
	640.28	304.36	764.28
	640.28	304.36	762.02
	640.28	304.36	762.02
	640.28	304.36	762.02
	640.28	304.36	762.02
	640.28	304.36	762.02
	640.28	304.36	762.02
	640.28	304.36	759.77
	640.28	302.1	759.77
	638.03	302.1	759.77
	638.03	302.1	759.77
	638.03	302.1	757.51
	638.03	302.1	757.51
	638.03	302.1	757.51
	638.03	302.1	757.51
	638.03	302.1	757.51
	638.03	302.1	757.51
	638.03	302.1	757.51
	635.77	302.1	755.26
	635.77	302.1	755.26
	635.77	302.1	755.26
	635.77	299.85	755.26
	635.77	299.85	753.01
	635.77	299.85	753.01
	633.52	299.85	753.01
	633.52	299.85	753.01
	633.52	299.85	753.01
	633.52	299.85	753.01
	633.52	299.85	753.01
	633.52	299.85	753.01
	633.52	299.85	753.01
	633.52	299.85	753.01
	633.52	297.59	753.01
	633.52	297.59	750.75
	633.52	297.59	750.75
	633.52	297.59	750.75
	631.26	297.59	750.75
	631.26	297.59	748.5
	631.26	297.59	748.5
	631.26	297.59	748.5
	631.26	295.34	748.5
	631.26	295.34	748.5
	631.26	295.34	746.24
	631.26	295.34	746.24
	631.26	293.09	746.24
	629.01	293.09	746.24
	629.01	293.09	746.24
	629.01	293.09	746.24
	629.01	293.09	746.24
	629.01	293.09	743.99
	626.75	293.09	743.99
	626.75	290.83	743.99
	626.75	290.83	743.99
	626.75	290.83	743.99
	626.75	290.83	743.99
	626.75	290.83	743.99
	626.75	290.83	743.99
	626.75	290.83	743.99
	626.75	290.83	741.73
	626.75	290.83	741.73
	626.75	288.58	741.73
	626.75	288.58	741.73
	626.75	288.58	741.73
	626.75	288.58	739.48
	626.75	288.58	739.48
	626.75	288.58	739.48
	624.5	288.58	739.48
	624.5	288.58	739.48
	624.5	288.58	739.48
	624.5	288.58	739.48
	624.5	288.58	737.22
	624.5	288.58	737.22
	624.5	286.32	737.22
	624.5	286.32	737.22
	624.5	286.32	737.22
	624.5	286.32	737.22
	622.24	286.32	737.22
	622.24	286.32	734.97
	622.24	284.07	734.97
	622.24	284.07	734.97
	622.24	284.07	734.97
	622.24	284.07	734.97
	622.24	284.07	734.97
	622.24	284.07	734.97
	622.24	284.07	732.71
	619.99	284.07	732.71
	619.99	284.07	732.71
	619.99	284.07	732.71
	619.99	284.07	730.46
	619.99	284.07	730.46
	619.99	281.81	728.21
	619.99	281.81	728.21
	619.99	281.81	728.21
	619.99	281.81	728.21
	619.99	281.81	725.95
	619.99	281.81	725.95
	619.99	281.81	725.95
	617.73	281.81	725.95
	617.73	281.81	723.7
	617.73	281.81	723.7
	617.73	281.81	723.7
	617.73	281.81	723.7
	617.73	281.81	723.7
	615.48	281.81	723.7
	615.48	279.56	723.7
	615.48	279.56	723.7
	615.48	279.56	723.7
	615.48	279.56	723.7
	613.23	279.56	723.7
	613.23	279.56	721.44
	613.23	279.56	721.44
	613.23	279.56	721.44
	613.23	279.56	721.44
	610.97	279.56	721.44
	610.97	277.3	721.44
	610.97	277.3	721.44
	610.97	277.3	721.44
	610.97	277.3	721.44
	610.97	277.3	721.44
	610.97	277.3	719.19
	610.97	277.3	719.19
	610.97	275.05	719.19
	610.97	275.05	719.19
	610.97	275.05	719.19
	608.72	275.05	719.19
	608.72	272.8	719.19
	608.72	272.8	716.93
	608.72	272.8	716.93
	608.72	272.8	716.93
	606.46	272.8	716.93
	606.46	272.8	714.68
	606.46	272.8	714.68
	606.46	272.8	714.68
	606.46	270.54	714.68
	606.46	270.54	714.68
	606.46	270.54	714.68
	606.46	270.54	714.68
	604.21	270.54	714.68
	604.21	268.29	714.68
	604.21	268.29	714.68
	604.21	268.29	714.68
	604.21	268.29	714.68
	604.21	268.29	714.68
	604.21	268.29	712.42
	601.95	268.29	712.42
	601.95	268.29	712.42
	601.95	268.29	710.17
	601.95	268.29	710.17
	601.95	268.29	710.17
	601.95	266.03	710.17
	601.95	266.03	710.17
	601.95	266.03	710.17
	601.95	266.03	710.17
	601.95	266.03	710.17
	599.7	266.03	710.17
	599.7	266.03	707.92
	599.7	266.03	707.92
	599.7	266.03	707.92
	599.7	266.03	707.92
	599.7	266.03	707.92
	599.7	266.03	707.92
	597.44	266.03	707.92
	597.44	263.78	707.92
	597.44	263.78	707.92
	597.44	263.78	705.66
	597.44	263.78	705.66
	597.44	263.78	705.66
	597.44	263.78	705.66
	597.44	263.78	705.66
	597.44	263.78	705.66
	597.44	263.78	703.41
	597.44	263.78	703.41
	597.44	263.78	703.41
	597.44	261.52	703.41
	597.44	261.52	703.41
	597.44	261.52	703.41
	597.44	261.52	703.41
	595.19	261.52	701.15
	595.19	261.52	701.15
	595.19	259.27	701.15
	595.19	259.27	701.15
	595.19	259.27	698.9
	595.19	259.27	698.9
	595.19	259.27	698.9
	595.19	257.01	698.9
	592.94	257.01	698.9
	592.94	257.01	698.9
	592.94	257.01	698.9
	592.94	257.01	698.9
	592.94	257.01	698.9
	592.94	257.01	698.9
	592.94	257.01	698.9
	592.94	257.01	698.9
	592.94	254.76	698.9
	592.94	254.76	696.64
	592.94	254.76	696.64
	590.68	254.76	696.64
	590.68	254.76	696.64
	590.68	254.76	696.64
	590.68	254.76	696.64
	590.68	254.76	696.64
	590.68	254.76	696.64
	590.68	254.76	696.64
	590.68	254.76	696.64
	590.68	252.5	694.39
	590.68	252.5	694.39
	590.68	252.5	694.39
	590.68	252.5	694.39
	590.68	252.5	692.13
	590.68	252.5	692.13
	588.43	252.5	692.13
	588.43	252.5	692.13
	588.43	252.5	692.13
	588.43	252.5	692.13
	588.43	252.5	692.13
	588.43	252.5	692.13
	588.43	252.5	692.13
	588.43	252.5	689.88
	586.17	250.25	689.88
	586.17	250.25	689.88
	586.17	250.25	689.88
	586.17	250.25	689.88
	586.17	250.25	689.88
	583.92	250.25	689.88
	583.92	250.25	689.88
	583.92	250.25	689.88
	583.92	250.25	687.62
	583.92	250.25	687.62
	583.92	250.25	687.62
	583.92	250.25	685.37
	583.92	250.25	685.37
	583.92	250.25	685.37
	583.92	250.25	685.37
	583.92	250.25	685.37
	581.66	250.25	685.37
	581.66	248	685.37
	581.66	248	685.37
	581.66	248	683.12
	581.66	248	683.12
	581.66	248	683.12
	581.66	248	683.12
	581.66	248	683.12
	581.66	248	683.12
	581.66	248	683.12
	581.66	248	683.12
	581.66	248	683.12
	579.41	248	683.12
	579.41	245.74	680.86
	579.41	245.74	680.86
	579.41	245.74	680.86
	579.41	245.74	680.86
	579.41	245.74	680.86
	577.15	245.74	680.86
	577.15	245.74	680.86
	577.15	245.74	680.86
	577.15	245.74	678.61
	577.15	245.74	678.61
	577.15	245.74	678.61
	577.15	245.74	678.61
	577.15	245.74	678.61
	577.15	243.49	678.61
	577.15	243.49	678.61
	577.15	243.49	678.61
	577.15	243.49	678.61
	577.15	243.49	676.35
	577.15	243.49	676.35
	577.15	243.49	676.35
	574.9	243.49	676.35
	574.9	241.23	676.35
	574.9	241.23	676.35
	574.9	241.23	676.35
	574.9	241.23	674.1
	574.9	241.23	674.1
	574.9	241.23	674.1
	574.9	241.23	674.1
	574.9	241.23	674.1
	574.9	241.23	674.1
	574.9	241.23	671.84
	574.9	241.23	671.84
	574.9	241.23	671.84
	574.9	238.98	671.84
	572.64	238.98	671.84
	572.64	238.98	671.84
	572.64	238.98	669.59
	572.64	238.98	669.59
	572.64	238.98	669.59
	572.64	238.98	669.59
	570.39	238.98	669.59
	570.39	238.98	667.33
	570.39	238.98	667.33
	570.39	238.98	667.33
	570.39	238.98	667.33
	570.39	238.98	667.33
	570.39	238.98	667.33
	568.14	236.72	667.33
	568.14	236.72	667.33
	568.14	236.72	667.33
	568.14	236.72	665.08
	568.14	236.72	665.08
	568.14	236.72	665.08
	568.14	236.72	665.08
	565.88	236.72	665.08
	565.88	236.72	665.08
	565.88	236.72	665.08
	565.88	236.72	665.08
	565.88	236.72	662.82
	565.88	236.72	662.82
	565.88	236.72	662.82
	565.88	236.72	662.82
	565.88	236.72	662.82
	563.63	236.72	662.82
	563.63	234.47	662.82
	563.63	234.47	662.82
	563.63	234.47	662.82
	563.63	234.47	662.82
	563.63	234.47	662.82
	563.63	234.47	662.82
	563.63	234.47	660.57
	563.63	234.47	660.57
	563.63	234.47	660.57
	561.37	234.47	660.57
	561.37	234.47	660.57
	561.37	232.21	660.57
	561.37	232.21	660.57
	561.37	232.21	660.57
	561.37	232.21	660.57
	561.37	232.21	658.32
	559.12	232.21	658.32
	559.12	232.21	658.32
	559.12	232.21	658.32
	559.12	232.21	656.06
	559.12	232.21	656.06
	559.12	232.21	656.06
	556.86	232.21	656.06
	556.86	229.96	653.81
	556.86	229.96	653.81
	556.86	229.96	653.81
	556.86	229.96	653.81
	556.86	229.96	653.81
	556.86	229.96	653.81
	556.86	229.96	653.81
	556.86	229.96	651.55
	556.86	229.96	651.55
	556.86	227.71	651.55
	556.86	227.71	651.55
	556.86	227.71	651.55
	556.86	227.71	651.55
	556.86	227.71	651.55
	556.86	227.71	649.3
	556.86	227.71	649.3
	556.86	227.71	649.3
	554.61	227.71	649.3
	554.61	227.71	649.3
	554.61	225.45	649.3
	554.61	225.45	649.3
	554.61	225.45	647.04
	554.61	225.45	647.04
	554.61	225.45	647.04
	554.61	225.45	647.04
	554.61	225.45	647.04
	554.61	225.45	647.04
	554.61	225.45	647.04
	554.61	225.45	647.04
	552.35	223.2	644.79
	552.35	223.2	644.79
	552.35	223.2	644.79
	552.35	223.2	644.79
	552.35	223.2	644.79
	552.35	223.2	644.79
	552.35	223.2	644.79
	552.35	223.2	644.79
	552.35	223.2	644.79
	552.35	220.94	642.53
	552.35	220.94	642.53
	552.35	220.94	642.53
	552.35	220.94	642.53
	552.35	220.94	642.53
	550.1	220.94	642.53
	550.1	218.69	642.53
	550.1	218.69	642.53
	550.1	218.69	642.53
	550.1	218.69	642.53
	550.1	218.69	642.53
	550.1	218.69	640.28
	550.1	218.69	640.28
	550.1	218.69	640.28
	550.1	218.69	640.28
	550.1	218.69	640.28
	550.1	218.69	640.28
	550.1	216.43	640.28
	550.1	216.43	640.28
	550.1	216.43	640.28
	550.1	216.43	638.03
	550.1	216.43	638.03
	550.1	216.43	638.03
	550.1	216.43	638.03
	547.85	216.43	638.03
	547.85	216.43	638.03
	547.85	216.43	638.03
	547.85	216.43	635.77
	547.85	216.43	635.77
	547.85	214.18	635.77
	547.85	214.18	635.77
	547.85	214.18	635.77
	545.59	214.18	635.77
	545.59	214.18	635.77
	545.59	214.18	635.77
	545.59	214.18	633.52
	545.59	214.18	633.52
	545.59	211.92	633.52
	545.59	211.92	633.52
	545.59	211.92	633.52
	545.59	211.92	633.52
	545.59	211.92	633.52
	545.59	211.92	633.52
	545.59	211.92	631.26
	545.59	211.92	631.26
	545.59	211.92	631.26
	545.59	211.92	631.26
	543.34	209.67	629.01
	543.34	209.67	629.01
	543.34	209.67	626.75
	543.34	209.67	626.75
	543.34	209.67	626.75
	543.34	209.67	626.75
	543.34	209.67	626.75
	543.34	209.67	626.75
	543.34	209.67	624.5
	543.34	209.67	624.5
	543.34	209.67	624.5
	543.34	209.67	624.5
	543.34	209.67	624.5
	543.34	209.67	624.5
	543.34	207.41	624.5
	541.08	207.41	624.5
	541.08	207.41	624.5
	541.08	207.41	622.24
	541.08	207.41	622.24
	541.08	207.41	622.24
	541.08	207.41	622.24
	541.08	207.41	622.24
	541.08	207.41	622.24
	541.08	207.41	622.24
	541.08	207.41	622.24
	541.08	207.41	619.99
	541.08	207.41	619.99
	538.83	207.41	619.99
	538.83	207.41	619.99
	538.83	207.41	619.99
	538.83	207.41	619.99
	538.83	205.16	619.99
	538.83	205.16	619.99
	538.83	205.16	619.99
	538.83	205.16	619.99
	538.83	205.16	619.99
	538.83	205.16	617.73
	538.83	205.16	617.73
	538.83	205.16	617.73
	538.83	205.16	617.73
	538.83	205.16	617.73
	536.57	202.91	617.73
	536.57	202.91	617.73
	536.57	202.91	617.73
	536.57	202.91	617.73
	536.57	202.91	617.73
	536.57	202.91	617.73
	536.57	202.91	617.73
	536.57	202.91	615.48
	534.32	202.91	615.48
	534.32	202.91	615.48
	534.32	202.91	615.48
	534.32	202.91	615.48
	534.32	202.91	615.48
	534.32	202.91	613.23
	534.32	202.91	613.23
	534.32	202.91	613.23
	534.32	202.91	613.23
	534.32	202.91	613.23
	534.32	202.91	613.23
	532.06	202.91	613.23
	532.06	202.91	613.23
	532.06	200.65	613.23
	532.06	200.65	613.23
	532.06	200.65	613.23
	532.06	200.65	610.97
	532.06	200.65	610.97
	532.06	200.65	610.97
	532.06	200.65	610.97
	532.06	200.65	610.97
	529.81	200.65	610.97
	529.81	200.65	610.97
	529.81	200.65	610.97
	529.81	200.65	610.97
	529.81	200.65	610.97
	529.81	200.65	608.72
	529.81	200.65	608.72
	529.81	200.65	608.72
	529.81	200.65	608.72
	527.55	198.4	608.72
	527.55	198.4	608.72
	527.55	198.4	608.72
	527.55	198.4	608.72
	527.55	198.4	608.72
	527.55	198.4	608.72
	527.55	198.4	608.72
	527.55	198.4	606.46
	527.55	198.4	606.46
	527.55	198.4	606.46
	527.55	196.14	604.21
	527.55	196.14	604.21
	527.55	196.14	604.21
	525.3	196.14	604.21
	525.3	196.14	604.21
	525.3	196.14	604.21
	525.3	196.14	604.21
	525.3	196.14	604.21
	525.3	196.14	601.95
	525.3	196.14	601.95
	525.3	196.14	601.95
	525.3	193.89	601.95
	525.3	193.89	601.95
	525.3	193.89	601.95
	525.3	193.89	601.95
	525.3	193.89	601.95
	525.3	193.89	601.95
	525.3	193.89	599.7
	525.3	193.89	599.7
[truncated: 2,368 more rows]
