# Supplementary material for: CD38‐NADase is a new major contributor to Duchenne muscular dystrophic phenotype
Source: EMBO Mol Med. 2022 Mar 17;14(5):e12860. doi: 10.15252/emmm.202012860 (PMC9081905; doi:10.15252/emmm.202012860)
Supplement: Supplementary file 5 — Source Data for Figure 4 [file EMMM-14-e12860-s004.xlsx]

## Sheet: Fig 4
Figure	Values				Normality test					Variance comparison test			Welch's ANOVA test			Multiple comparisons test
4A	WT	mdx	mdx/CD38-/-		Shapiro-Wilk test	WT	mdx	mdx/CD38-/-		Brown-Forsythe test			W (DFn, DFd)	32,57 (2,000, 8,801)		Unpaired t with Welch's correction	Mean Diff,	95,00% CI of diff,	Significant?	Summary	Individual P Value
F4/80	0.1	8.13333	5.06667		W	0.8337	0.9814	0.9439		F (DFn, DFd)	7,845 (2, 20)		P value	<0,0001		WT vs. mdx	-5.675	-7,440 to -3,910	Yes	***	0.0001
	0.166667	4.4	3.83333		P value	0.0648	0.9697	0.6742		P value	0.0031		P value summary	****		WT vs. mdx/CD38-/-	-2.444	-4,074 to -0,8142	Yes	*	0.0103
	0.566667	6.53333	2.5		Passed normality test (alpha=0.05)?	Yes	Yes	Yes		P value summary	**		Significant diff. among means (P < 0.05)?	Yes		mdx vs. mdx/CD38-/-	3.231	1,071 to 5,391	Yes	**	0.0066
	0.1	2.46667	4.53333		P value summary	ns	ns	ns		Are SDs significantly different (P < 0.05)?	Yes
	0.133333	5.06667	0.433333
	0.366667	8.96667	1.66667
	0.566667	5.26667	1.23333
	0.466667	7.03333
Figure	Values				Normality test					Variance comparison test			Welch's ANOVA test			Multiple comparisons test
4A	WT	mdx	mdx/CD38-/-		D'Agostino & Pearson test	WT	mdx	mdx/CD38-/-		Brown-Forsythe test			W (DFn, DFd)	9,671 (2,000, 11,46)		Unpaired t with Welch's correction	Mean Diff,	95,00% CI of diff,	Significant?	Summary	Individual P Value
Ly6	0.333333	4.16667	3.2		K2	1.967	1.363	1.014		F (DFn, DFd)	6,969 (2, 21)		P value	0.0035		WT vs. mdx	-9.05	-14,62 to -3,477	Yes	**	0.0059
	1.36667	9.8	6.66667		P value	0.3739	0.5059	0.6022		P value	0.0048		P value summary	**		WT vs. mdx/CD38-/-	-2.908	-5,199 to -0,6182	Yes	*	0.0177
	3.1	3.03333	5.6		Passed normality test (alpha=0.05)?	Yes	Yes	Yes		P value summary	**		Significant diff. among means (P < 0.05)?	Yes		mdx vs. mdx/CD38-/-	6.142	0,4524 to 11,83	Yes	*	0.0372
	0.0333333	3.4	2.16667		P value summary	ns	ns	ns		Are SDs significantly different (P < 0.05)?	Yes
	0.1	19.7	0.866667
	0.933333	13.3333	4.66667
	3.3	18.7667	1.36667
	0.166667	9.53333	8.06667
Figure	Values				Normality test					Variance comparison test			Welch's ANOVA test			Multiple comparisons test
4A	WT	mdx	mdx/CD38-/-		Shapiro-Wilk test	WT	mdx	mdx/CD38-/-		Brown-Forsythe test			W (DFn, DFd)	25,61 (2,000, 10,10)		Unpaired t with Welch's correction	Mean Diff,	95,00% CI of diff,	Significant?	Summary	Individual P Value
CD8	0.366667	5.43333	0.2		W	0.8809	0.9467	0.9014		F (DFn, DFd)	9,947 (2, 20)		P value	0.0001		WT vs. mdx	-5.554	-7,407 to -3,702	Yes	***	0.0002
	0.166667	6.7	1.7		P value	0.192	0.678	0.3396		P value	0.001		P value summary	***		WT vs. mdx/CD38-/-	-0.7643	-1,432 to -0,09614	Yes	*	0.0298
	0.166667	3	0.333333		Passed normality test (alpha=0.05)?	Yes	Yes	Yes		P value summary	**		Significant diff. among means (P < 0.05)?	Yes		mdx vs. mdx/CD38-/-	4.79	2,907 to 6,673	Yes	***	0.0003
	0.1	8.63333	1.46667		P value summary	ns	ns	ns		Are SDs significantly different (P < 0.05)?	Yes
	0.0666667	6.53333	1.56667
	0.633333	4.66667	0.766667
	0.666667	9.03333	2
	0.9	3.5
Figure	Values				Normality test					Variance comparison test			Welch's ANOVA test			Multiple comparisons test
4A	WT	mdx	mdx/CD38-/-		D'Agostino & Pearson test	WT	mdx	mdx/CD38-/-		Brown-Forsythe test			W (DFn, DFd)	20,30 (2,000, 9,602)		Unpaired t with Welch's correction	Mean Diff,	95,00% CI of diff,	Significant?	Summary	Individual P Value
IL6	0.266667	3.4	0.633333		K2	2.119	2.529	2.837		F (DFn, DFd)	7,325 (2, 21)		P value	0.0004		WT vs. mdx	-5.979	-8,408 to -3,550	Yes	***	0.0006
	0.433333	7.23333	5.13333		P value	0.3466	0.2823	0.242		P value	0.0039		P value summary	***		WT vs. mdx/CD38-/-	-2.3	-3,983 to -0,6175	Yes	*	0.0141
	0.7	3.6	3.06667		Passed normality test (alpha=0.05)?	Yes	Yes	Yes		P value summary	**		Significant diff. among means (P < 0.05)?	Yes		mdx vs. mdx/CD38-/-	3.679	0,9710 to 6,387	Yes	*	0.0118
	0.1	4.66667	1.33333		P value summary	ns	ns	ns		Are SDs significantly different (P < 0.05)?	Yes
	0.766667	12.0333	5.26667
	0.566667	7	1.43333
	0.0333333	8.23333	0.333333
	0.133333	4.66667	4.2
Figure	Values				Normality test					Variance comparison test			ANOVA summary			Multiple comparisons test
4B	WT	mdx	mdx/CD38-/-		Shapiro-Wilk test	WT	mdx	mdx/CD38-/-		Brown-Forsythe test			F	17.18		Uncorrected Fisher's LSD	Mean Diff,	95,00% CI of diff,	Significant?	Summary	Individual P Value
IL-1B	1	6.84158	0.023686		W	0.9781	0.9414	0.9923		F (DFn, DFd)	1,786 (2, 13)		P value	0.0002		WT vs. mdx	-4.957	-6,839 to -3,075	Yes	****	<0,0001
	1.23349	8.00586	5.2615		P value	0.9415	0.6758	0.987		P value	0.2065		P value summary	***		WT vs. mdx/CD38-/-	-1.161	-3,043 to 0,7208	No	ns	0.2054
	2.32121	5.24713	2.60343		Passed normality test (alpha=0.05)?	Yes	Yes	Yes		P value summary	ns		Significant diff. among means (P < 0.05)?	Yes		mdx vs. mdx/CD38-/-	3.796	1,830 to 5,761	Yes	**	0.0011
	2.00202	4.54779	3.56459		P value summary	ns	ns	ns		Are SDs significantly different (P < 0.05)?	No		R square	0.7255
	1.4047	7.05344	1.26329
	0.33181
Figure	Values				Normality test					Variance comparison test			ANOVA summary			Multiple comparisons test
4B	WT	mdx	mdx/CD38-/-		Shapiro-Wilk test	WT	mdx	mdx/CD38-/-		Brown-Forsythe test			F	9.678		Uncorrected Fisher's LSD	Mean Diff,	95,00% CI of diff,	Significant?	Summary	Individual P Value
IL-6	1	2.0775	0.0328211		W	0.956	0.979	0.9679		F (DFn, DFd)	0,3741 (2, 13)		P value	0.0027		WT vs. mdx	-0.9554	-1,626 to -0,2851	Yes	**	0.0088
	1.50778	3.01448	0.91295		P value	0.7887	0.9291	0.8616		P value	0.6951		P value summary	**		WT vs. mdx/CD38-/-	0.4343	-0,2361 to 1,105	No	ns	0.1851
	1.18191	1.23923	0.643358		Passed normality test (alpha=0.05)?	Yes	Yes	Yes		P value summary	ns		Significant diff. among means (P < 0.05)?	Yes		mdx vs. mdx/CD38-/-	1.39	0,6895 to 2,090	Yes	***	0.0009
	1.61291	2.48312	1.44162		P value summary	ns	ns	ns		Are SDs significantly different (P < 0.05)?	No		R square	0.5982
	1.33545	2.00722	0.842223
	0.615269
Figure	Values				Normality test					Variance comparison test			ANOVA summary			Multiple comparisons test
4B	WT	mdx	mdx/CD38-/-		Shapiro-Wilk test	WT	mdx	mdx/CD38-/-		Brown-Forsythe test			F	37.98		Uncorrected Fisher's LSD	Mean Diff,	95,00% CI of diff,	Significant?	Summary	Individual P Value
p21	1	4.27322	2.12633		W	0.8976	0.9508	0.9736		F (DFn, DFd)	0,2733 (2, 13)		P value	<0,0001		WT vs. mdx	-2.625	-3,276 to -1,974	Yes	****	<0,0001
	0.580709	4.12583	2.1953		P value	0.36	0.743	0.898		P value	0.7651		P value summary	****		WT vs. mdx/CD38-/-	-1.295	-1,947 to -0,6441	Yes	***	0.0009
	0.876337	2.80477	1.71428		Passed normality test (alpha=0.05)?	Yes	Yes	Yes		P value summary	ns		Significant diff. among means (P < 0.05)?	Yes		mdx vs. mdx/CD38-/-	1.329	0,6493 to 2,010	Yes	***	0.001
	1.14703	3.41227	2.92762		P value summary	ns	ns	ns		Are SDs significantly different (P < 0.05)?	No		R square	0.8539
	0.71671	3.62014	2.62536
	1.81412
Figure	Values				Normality test					Variance comparison test			ANOVA summary			Multiple comparisons test
4B	WT	mdx	mdx/CD38-/-		Shapiro-Wilk test	WT	mdx	mdx/CD38-/-		Brown-Forsythe test			F	18.68		Uncorrected Fisher's LSD	Mean Diff,	95,00% CI of diff,	Significant?	Summary	Individual P Value
TGF-B	1	1.9153	0.763644		W	0.8531	0.9873	0.996		F (DFn, DFd)	1,201 (2, 13)		P value	0.0002		WT vs. mdx	-0.5027	-0,7537 to -0,2516	Yes	***	0.0008
	1.08753	1.45746	1.03502		P value	0.1667	0.9693	0.9959		P value	0.3321		P value summary	***		WT vs. mdx/CD38-/-	0.2183	-0,03271 to 0,4693	No	ns	0.0829
	1.00504	1.19057	0.656539		Passed normality test (alpha=0.05)?	Yes	Yes	Yes		P value summary	ns		Significant diff. among means (P < 0.05)?	Yes		mdx vs. mdx/CD38-/-	0.7209	0,4588 to 0,9831	Yes	****	<0,0001
	1.31654	1.72161	0.895329		P value summary	ns	ns	ns		Are SDs significantly different (P < 0.05)?	No		R square	0.7418
	0.910792	1.51536	0.845031
	1.02454
Figure	Values				Normality test					Variance comparison test			ANOVA summary			Multiple comparisons test
4B	WT	mdx	mdx/CD38-/-		Shapiro-Wilk test	WT	mdx	mdx/CD38-/-		Brown-Forsythe test			F	20.44		Uncorrected Fisher's LSD	Mean Diff,	95,00% CI of diff,	Significant?	Summary	Individual P Value
p16	1	9.70421	5.82442		W	0.8884	0.927	0.9782		F (DFn, DFd)	2,553 (2, 13)		P value	<0,0001		WT vs. mdx	-8.617	-11,53 to -5,704	Yes	****	<0,0001
	0.55386	6.86001	4.98832		P value	0.3096	0.5763	0.9246		P value	0.1161		P value summary	****		WT vs. mdx/CD38-/-	-4.167	-7,080 to -1,254	Yes	**	0.0086
	0.48274	7.49461	0.14701		Passed normality test (alpha=0.05)?	Yes	Yes	Yes		P value summary	ns		Significant diff. among means (P < 0.05)?	Yes		mdx vs. mdx/CD38-/-	4.45	1,407 to 7,492	Yes	**	0.0075
	1.10294	12.8844	3.92166		P value summary	ns	ns	ns		Are SDs significantly different (P < 0.05)?	No		R square	0.7587
	0.24891	9.24286	9.05704
	0.33408
Figure	Values				Normality test					Variance comparison test			ANOVA summary			Multiple comparisons test
4B	WT	mdx	mdx/CD38-/-		Shapiro-Wilk test					Brown-Forsythe test			F	27.13		Uncorrected Fisher's LSD	Mean Diff,	95,00% CI of diff,	Significant?	Summary	Individual P Value
Col1a1	1	3.75892	0.0214078		W	0.9449	0.9735	0.8117		F (DFn, DFd)	0,8488 (2, 13)		P value	<0,0001		WT vs. mdx	-2.078	-2,748 to -1,408	Yes	****	<0,0001
	0.501203	2.63896	1.17871		P value	0.6991	0.8975	0.1006		P value	0.4503		P value summary	****		WT vs. mdx/CD38-/-	-0.1016	-0,7714 to 0,5681	No	ns	0.7483
	0.727413	2.33156	0.286633		Passed normality test (alpha=0.05)?	Yes	Yes	Yes		P value summary	ns		Significant diff. among means (P < 0.05)?	Yes		mdx vs. mdx/CD38-/-	1.976	1,277 to 2,676	Yes	****	<0,0001
	0.757004	2.90421	1.06806		P value summary	ns	ns	ns		Are SDs significantly different (P < 0.05)?	No		R square	0.8067
	0.343799	1.88499	1.08141
	0.424243
