# Supplementary material for: CD38‐NADase is a new major contributor to Duchenne muscular dystrophic phenotype
Source: EMBO Mol Med. 2022 Mar 17;14(5):e12860. doi: 10.15252/emmm.202012860 (PMC9081905; doi:10.15252/emmm.202012860)
Supplement: Supplementary file 6 — Source Data for Figure 5 [file EMMM-14-e12860-s002.xlsx]

## Sheet: Fig 5
Figure	Values					Normality test					Variance comparison test			ANOVA summary			Multiple comparisons test
5A	WT	mdx	mdx/CD38-/-			Shapiro-Wilk test	WT	mdx	mdx/CD38-/-		Brown-Forsythe test			F	49.21		Uncorrected Fisher's LSD	Mean Diff,	95,00% CI of diff,	Significant?	Summary	Individual P Value
NAD	509.72	77.33	621.61			W	0.9702	0.927	0.9154		F (DFn, DFd)	0,5673 (2, 15)		P value	<0,0001		WT vs. mdx	413.3	321,1 to 505,5	Yes	****	<0,0001
Limb	620.59	142.09	445.17			P value	0.8998	0.5763	0.4726		P value	0.5787		P value summary	****		WT vs. mdx/CD38-/-	73.42	-14,19 to 161,0	No	ns	0.0943
	499.4	100.75	415.93			Passed normality test (alpha=0.05)?	Yes	Yes	Yes		P value summary	ns		Significant diff. among means (P < 0.05)?	Yes		mdx vs. mdx/CD38-/-	-339.8	-435,2 to -244,5	Yes	****	<0,0001
	562.73	59.14	294.95			P value summary	ns	ns	ns		Are SDs significantly different (P < 0.05)?	No		R square	0.8678
	444.51	152.51	435.62
	526.7		463.95
	473.7
Figure	Values					Normality test					Variance comparison test			Unpaired t test with Welch's correction
5B	WT	mdx				Shapiro-Wilk test	WT	mdx			F test to compare variances			P value	0.0405
CD38 (WB)	1.39386	11.4426				W	0.8883	0.8428			F, DFn, Dfd	16,56, 5, 5		P value summary	*
Limb	8.88423	8.71566				P value	0.3093	0.1374			P value	0.0079		Significantly different (P < 0.05)?	Yes
	3.86723	13.9276				Passed normality test (alpha=0.05)?	Yes	Yes			P value summary	**		One- or two-tailed P value?	Two-tailed
	6.87641	14.3539				P value summary	ns	ns			Significantly different (P < 0.05)?	Yes		Welch-corrected t, df	t=2,652, df=5,602
	8.51102	28.7927
	7.24805	39.0057
Figure	Values					Normality test					Variance comparison test			Unpaired t test
5B	WT	mdx				Shapiro-Wilk test	WT	mdx			F test to compare variances			P value	0.1272
CD38 (qPCR)	0.30232	0.3475				W	0.8453	0.8468			F, DFn, Dfd	1,219, 3, 3		P value summary	ns
Limb	0.26443	0.42647				P value	0.2114	0.216			P value	0.8748		Significantly different (P < 0.05)?	No
	0.3113	0.29595				Passed normality test (alpha=0.05)?	Yes	Yes			P value summary	ns		One- or two-tailed P value?	Two-tailed
	0.16276	0.29595				P value summary	ns	ns			Significantly different (P < 0.05)?	No		t, df	t=1,770, df=6
Figure	Values					Normality test					Kruskal-Wallis test			Multiple comparisons test
5C	WT	mdx	mdx/CD38-/-			D'Agostino & Pearson test	WT	mdx	mdx/CD38-/-		P value	<0,0001		Uncorrected Dunn's test	Mean rank diff,	Significant?	Summary	Individual P Value
Grip duration	1.14471	1.17517	3.02594			K2	17.02	47.25	21.75		Exact or approximate P value?	Approximate		WT vs. mdx	58.83	Yes	****	<0,0001
	0.243902	0	0.743243			P value	0.0002	<0,0001	<0,0001		P value summary	****		WT vs. mdx/CD38-/-	-9.428	No	ns	0.3319
	0.13544	0.102041	1.28146			Passed normality test (alpha=0.05)?	No	No	No		Do the medians vary signif. (P < 0.05)?	Yes		mdx vs. mdx/CD38-/-	-68.25	Yes	****	<0,0001
	0.258216	0.216216	0.729167			P value summary	***	****	****		Number of groups	3
	0.508475	0.293333	2.65896								Kruskal-Wallis statistic	46.27
	1.50259	0.297297	0.918367
	0.349127	0.708215	1.25
	0.680101	0.170455	0.26738
	1.01604	3.81232	3.4949
	0.821918	0.906344	1.27371
	0.84507	0	0.463415
	0.516796	0.131926	0.258398
	0.695187	2.51701	2.69006
	1.49864	0.350877	2.16667
	0.702247	0.316206	1.82222
	2.11864	0	0.0941176
	3.26975	1.63488	2.6601
	5	0	1.02041
	5.20231	1.10803	0.388889
	5.21739	0.666667	0.453515
	5.27859	0.666667	0.344037
	5.37313	0	0.47619
	5.66038	0	1.5
	5.01493	0	1.96891
	6.25	0	0.97619
	1.21951	0.131234	0.536585
	4.4697	0	1.04878
	6.92308	0.0263158	1.69118
	7.25806	0.17094	0.276382
	0.45977	0.138122	0.426667
	0.324484	0.348837	0.935829
	0.574018	0.470588	0.46832
	0.342679	0	2.11268
	0.126183	0.147493	4.55243
	2.9582	0.722892	2.8866
	4.77454	0.183486	2.74194
	2.57453	0	0.592992
	2.34807	0	1.40299
	4.02235	0	1.62162
	4.45378	0.185759	2.77778
	5.29412	0.854701	1.05556
	5.38922	0	1.68539
	3.71508	0.169492	1.08108
	3.09735	0.479233	0.631868
	1.20773	0.255591	1.37838
	0.522193	0	1.21037
	1.09589	0.290698	1.3467
	1.4939	0.151899	1.01523
	0.76555	1.68	3.03406
	1.35211	2.56716	2.02492
	1.45299	0.633333	1.10787
	0.562771	0.694444	1.40741
	1.17783		5.80645
	0.0707547		2
	2.66504		1.14478
	1.05263		5
	0.352645		1.19048
	0.454545		2.93893
	1
	1.49254
	1.62162
	0.0819672
	0.116279
	0.26455
	0.550964
	0.630137
	0.144509
	0.414365
	0.468384
	0
	0.17199
	0.465116
	0.404313
	1.03825
	0.357143
	0.681818
	3
	2.86957
	1.55015
	0.271493
	0.101626
	1.29496
	3.87863
	0.136612
	1.69014
	0.379747
	0.879479
	0.405405
	2.38462
Figure	Values					Normality test					Kruskal-Wallis test			Multiple comparisons test
5C	WT	mdx	mdx/CD38-/-			D'Agostino & Pearson test	WT	mdx	mdx/CD38-/-		P value	0.0006		Uncorrected Dunn's test	Mean rank diff,	Significant?	Summary	Individual P Value
Force	5.45572	2.60532	5.04899			K2	12.56	26.84	0.7259		Exact or approximate P value?	Approximate		WT vs. mdx	38.86	Yes	***	0.0001
	4.19069	3.61728	5.29955			P value	0.0019	<0,0001	0.6956		P value summary	***		WT vs. mdx/CD38-/-	15.38	No	ns	0.1154
	4.31603	3.92602	3.74828			Passed normality test (alpha=0.05)?	No	No	Yes		Do the medians vary signif. (P < 0.05)?	Yes		mdx vs. mdx/CD38-/-	-23.48	Yes	*	0.0328
	3.84038	3.78108	5.16146			P value summary	**	****	ns		Number of groups	3
	6.61501	6.06933	6.06069								Kruskal-Wallis statistic	14.99
	4.94301	4.5973	5.20153
	5.66085	6.77337	4.05556
	5.16877	4.64773	4.27807
	4.63102	5.31085	4.24235
	4.72055	5.00906	3.69919
	6.59718	2.58531	5.02683
	6.00517	3.5409	3.83204
	4.51872	4.11565	6.54386
	7.42234	3.85614	6.07233
	6.82584	5.75494	4.73556
	8.89831	2.91623	3.75529
	4.94823	3.07084	3.60345
	7.39444	3.62259	5.03316
	4.97977	4.99169	5.59167
	3.96522	4.64167	2.29252
	4.78299	4.64167	5.10321
	4.22687	3.12277	3.42619
	4.72956	2.9399	5.70937
	4.3194	3.0687	3.28238
	5.9375	3.29049	4.64762
	5.8676	3.54593	3.12195
	5.46591	3.55956	4.56585
	6.37692	3.54474	5.56127
	5.72984	3.94017	2.94975
	4.1954	4.60221	4.18933
	5.66667	4.43605	3.33957
	4.68882	4.55294	4.11019
	5.24611	5.65192	4.87324
	4.94006	5.47198	4.68798
	7.64309	5.36145	5.94588
	4.7931	5.99388	7.17742
	6.34688	2.88095	5.1186
	5.19613	3.48649	4.00597
	4.48324	3.39938	4.21622
	6.81793	3.60681	5.2
	5.08235	4.77208	5.15278
	7.72156	3.10843	5.07303
	5.23184	4.81017	3.62973
	7.34808	3.21086	4.98626
	4.35024	2.96805	4.22973
	3.68146	9.87931	5.76657
	4.15616	2.85799	4.72779
	4.27134	4.72965	4.08629
	4.04306	4.14177	4.43344
	5.43662	5.648	4.80685
	4.73789	3.56119	4.5656
	3.02814	5.54	4.62963
	6.11778	7.23264	5.26452
	4.16745		4.51515
	5.88753		3.90909
	4.40852		5.01087
	3.63476		4.32738
	5.56667		5.58397
	5.60333
	4.38209
	3.92973
	3.96175
	3.85814
	4.01323
	3.9449
	4.54521
	4.28035
	4.56906
	3.81265
	4.26053
	2.96069
	4.03488
	4.42049
	5.71585
	4.44505
	4.68466
	6.27714
	4.81739
	5.83891
	3.58145
	2.82114
	4.19664
	5.22955
	4.2541
	4.68169
	5.07278
	5.29967
	4.51689
	7.75769
						Between all groups					WT vs mdx			WT vs mdx/CD38-/-			mdx vs mdx/CD38-/-
Figure	Values					Chi-square test					Chi-square test			Chi-square test			Chi-square test
5D		I	IIa	IIb/IIx		P value and statistical significance					P value and statistical significance			P value and statistical significance			P value and statistical significance					WT						mdx						mdx/CD38-/-
Fibers type	WT	324	734	554		Test	Chi-square				Test	Chi-square		Test	Chi-square		Test	Chi-square			I	IIa	IIb/IIx				I	IIa	IIb/IIx				I	IIa	IIb/IIx
Soleus	mdx	252	764	1236		Chi-square, df	692,0, 4				Chi-square, df	168,1, 2		Chi-square, df	107,8, 2		Chi-square, df	654,2, 2		WT1	120	288	276			mdx1	53	119	203			mdx/CD38-/- 1	220	257	30
	mdxCD38-/-	1177	1521	863		P value	<0,0001				P value	<0,0001		P value	<0,0001		P value	<0,0001		WT2	59	216	221			mdx2	73	238	37			mdx/CD38-/- 2	122	167	168
						P value summary	****				P value summary	****		P value summary	****		P value summary	****		WT3	145	230	57			mdx3	66	194	175			mdx/CD38-/- 3	190	206	89
						One- or two-sided	NA				One- or two-sided	NA		One- or two-sided	NA		One- or two-sided	NA								mdx4	36	136	435			mdx/CD38-/- 4	113	169	204
		I	IIa	IIb/IIx		Statistically significant (P < 0.05)?	Yes				Statistically significant (P < 0.05)?	Yes		Statistically significant (P < 0.05)?	Yes		Statistically significant (P < 0.05)?	Yes		TOTAL	324	734	554			mdx5	24	77	386			mdx/CD38-/- 5	192	217	84
in % for	WT	20	45	34																												mdx/CD38-/- 6	167	228	179
representation	mdx	11	33	54																						TOTAL	252	764	1236			mdx/CD38-/- 7	173	277	109
only	mdxCD38-/-	33	42	24
																																TOTAL	1177	1521	863
						Between all groups					WT vs mdx			WT vs mdx/CD38-/-			mdx vs mdx/CD38-/-
Figure	Values					Chi-square test					Chi-square test			Chi-square test			Chi-square test
5D		IIa	IIb/IIx			P value and statistical significance					P value and statistical significance			P value and statistical significance			P value and statistical significance						WT						mdx						mdx/CD38-/-
Fibers type	WT	188	2168			Test	Chi-square				Test	Chi-square		Test	Chi-square		Test	Chi-square				I	IIa	IIb/IIx				I	IIa	Iib/Iix				I	IIa	Iib/Iix
TA	mdx	124	2874			Chi-square, df	36,08, 2				Chi-square, df	35,51, 1		Chi-square, df	10,49, 1		Chi-square, df	6,139, 1			WT1	0	54	517			mdx1	0	14	622			mdx/CD38-/- 1	0	15	309
	mdxCD38-/-	130	2193			P value	<0,0001				z	5.959		z	3.239		z	2.478			WT2	0	27	507			mdx2	0	26	505			mdx/CD38-/- 2	0	48	317
						P value summary	****				P value	<0,0001		P value	0.0012		P value	0.0132			WT3	0	50	323			mdx3	0	28	509			mdx/CD38-/- 3	0	23	399
						One- or two-sided	NA				P value summary	****		P value summary	**		P value summary	*			WT4	0	25	432			mdx4	0	15	374			mdx/CD38-/- 4	0	8	381
		IIa	IIb/IIx			Statistically significant (P < 0.05)?	Yes				One- or two-sided	Two-sided		One- or two-sided	Two-sided		One- or two-sided	Two-sided			WT5	0	32	389			mdx5	0	21	419			mdx/CD38-/- 5	0	25	422
in % for	WT	8	92								Statistically significant (P < 0.05)?	Yes		Statistically significant (P < 0.05)?	Yes		Statistically significant (P < 0.05)?	Yes									mdx6	0	20	445			mdx/CD38-/- 6	0	11	365
representation	mdx	4	96																		TOTAL	0	188	2168
only	mdxCD38-/-	6	94																								TOTAL	0	124	2874			TOTAL	0	130	2193
Figure	Values					Cumulative distribution test					Cumulative distribution test			Cumulative distribution test
5E	WT	mdx	mdx/CD38-/-			Column A	WT				Column A	WT		Column B	mdx
Fibers size	13524.8	10849.7	5333.75			vs.	vs				vs.	vs		vs.	vs
distribution	9033.02	8308.53	5249.23			Column B	mdx				Column C	mdx/CD38-/-		Column C	mdx/CD38-/-
Soleus	7783.83	8197.66	5058.23
	7345.84	7750.9	5023.1			Kolmogorov-Smirnov test					Kolmogorov-Smirnov test			Kolmogorov-Smirnov test
	6521.47	6537.93	4938.58			P value	0.0003				P value	<0,0001		P value	<0,0001
	6265.7	5769.54	4759.65			Exact or approximate P value?	Approximate				Exact or approximate P value?	Approximate		Exact or approximate P value?	Approximate
	6132.88	5641.11	4635.61			P value summary	***				P value summary	****		P value summary	****
	4981.39	5333.75	4634.51			Significantly different (P < 0.05)?	Yes				Significantly different (P < 0.05)?	Yes		Significantly different (P < 0.05)?	Yes
	4670.74	5186.66	4633.41			Kolmogorov-Smirnov D	0.06671				Kolmogorov-Smirnov D	0.1306		Kolmogorov-Smirnov D	0.1447
	4585.11	4983.58	4558.77
	4068.1	4531.33	4441.32
	4024.19	4264.58	4384.23
	3825.5	4261.29	4345.81
	3746.47	4260.19	4298.61
	3590.59	4184.45	4287.64
	3518.15	4162.5	4218.48
	3298.6	4159.21	4167.99
	3177.86	4103.22	4105.42
	3143.83	4067	4032.97
	3086.75	3867.22	3958.33
	3085.65	3860.63	3904.54
	3005.52	3794.77	3845.26
	3005.52	3658.65	3781.59
	2998.93	3614.74	3724.51
	2945.14	3469.85	3720.12
	2851.84	3453.38	3681.7
	2784.88	3401.79	3642.19
	2728.9	3388.62	3586.2
	2720.11	3376.54	3555.47
	2679.5	3350.2	3541.2
	2675.11	3337.02	3528.02
	2621.32	3307.39	3508.27
	2596.07	3295.31	3427.04
	2586.19	3273.36	3406.18
	2497.28	3265.67	3340.32
	2461.06	3253.6	3323.85
	2440.2	3253.6	3322.75
	2396.29	3250.31	3285.43
	2389.7	3171.27	3279.94
	2372.14	3111.99	3265.67
	2366.65	3099.92	3245.91
	2352.38	3072.48	3208.59
	2347.99	3064.79	3206.4
	2316.16	3062.6	3185.54
	2285.42	3059.3	3183.35
	2275.54	3056.01	3161.39
	2270.05	3056.01	3158.1
	2264.57	3037.35	3144.93
	2263.47	3023.08	3128.46
	2248.1	2991.25	3107.6
	2240.42	2989.05	3099.92
	2230.54	2978.07	3095.53
	2202	2975.88	3068.09
	2199.8	2970.39	3043.94
	2191.02	2933.07	3041.74
	2188.82	2933.07	3035.15
	2186.63	2892.45	3032.96
	2174.55	2883.67	3009.91
	2172.36	2859.52	3008.81
	2105.4	2859.52	3007.71
	2065.88	2838.67	3006.61
	2051.61	2837.57	3003.32
	2043.93	2790.37	2992.34
	2023.07	2784.88	2980.27
	2018.68	2775	2980.27
	2012.09	2765.12	2976.98
	2012.09	2746.46	2970.39
	2001.12	2664.13	2969.29
	1997.82	2647.67	2952.83
	1995.63	2634.49	2944.05
	1993.43	2612.54	2940.75
	1992.33	2607.05	2927.58
	1964.89	2573.02	2926.48
	1953.92	2571.92	2894.65
	1935.25	2562.04	2886.96
	1927.57	2559.85	2873.79
	1925.37	2553.26	2872.69
	1916.59	2552.16	2870.5
	1886.96	2551.07	2870.5
	1885.86	2508.26	2865.01
	1882.56	2497.28	2861.72
	1877.08	2443.49	2849.64
	1873.78	2442.39	2843.06
	1868.29	2395.19	2799.15
	1860.61	2394.1	2798.05
	1849.63	2374.34	2796.95
	1844.14	2367.75	2789.27
	1835.36	2362.26	2787.07
	1827.68	2349.09	2776.1
	1827.68	2329.33	2775
	1827.68	2326.04	2772.8
	1821.09	2323.84	2762.92
	1816.7	2322.74	2759.63
	1810.12	2315.06	2736.58
	1806.82	2312.86	2731.09
	1799.14	2311.77	2717.92
	1798.04	2282.13	2714.63
	1791.45	2274.45	2712.43
	1791.45	2254.69	2695.96
	1790.36	2254.69	2684.99
	1784.87	2249.2	2677.3
	1784.87	2239.32	2670.72
	1782.67	2238.22	2656.45
	1776.09	2236.03	2646.57
	1776.09	2226.15	2645.47
	1776.09	2226.15	2645.47
	1770.6	2205.29	2635.59
	1769.5	2204.19	2627.91
	1760.72	2191.02	2620.22
	1759.62	2184.43	2619.12
	1755.23	2177.85	2611.44
	1742.06	2172.36	2601.56
	1731.08	2165.77	2600.46
	1728.89	2163.58	2600.46
	1724.49	2160.28	2598.27
	1702.54	2153.7	2593.88
	1702.54	2150.4	2592.78
	1693.76	2149.31	2591.68
	1689.37	2143.82	2581.8
	1687.17	2132.84	2579.61
	1686.08	2126.26	2579.61
	1686.08	2122.96	2576.31
	1684.98	2121.86	2571.92
	1676.2	2118.57	2566.43
	1665.22	2117.47	2564.24
	1664.12	2111.98	2562.04
	1661.93	2085.64	2555.46
	1661.93	2076.86	2547.77
	1659.73	2071.37	2542.29
	1649.85	2060.39	2534.6
	1646.56	2059.3	2532.41
	1626.8	2053.81	2528.02
	1616.92	2052.71	2525.82
	1615.82	2042.83	2520.33
	1613.63	2038.44	2514.84
	1604.85	2035.15	2514.84
	1602.65	2021.97	2513.74
	1599.36	2018.68	2513.74
	1597.16	2017.58	2512.65
	1596.06	2012.09	2510.45
	1593.87	1989.04	2506.06
	1590.57	1985.75	2504.96
	1588.38	1985.75	2502.77
	1588.38	1976.97	2501.67
	1585.09	1972.58	2498.38
	1583.99	1968.19	2496.18
	1582.89	1967.09	2481.91
	1579.6	1964.89	2477.52
	1573.01	1962.7	2465.45
	1573.01	1959.4	2455.57
	1568.62	1959.4	2454.47
	1560.94	1955.01	2454.47
	1560.94	1952.82	2451.18
	1552.16	1948.43	2450.08
	1538.98	1944.04	2448.98
	1535.69	1942.94	2447.88
	1531.3	1936.35	2446.78
	1530.2	1928.67	2435.81
	1529.1	1927.57	2435.81
	1524.71	1926.47	2434.71
	1521.42	1925.37	2429.22
	1520.32	1923.18	2428.12
	1520.32	1917.69	2425.93
	1517.03	1912.2	2425.93
	1513.74	1911.1	2423.73
	1512.64	1911.1	2422.64
	1511.54	1903.42	2420.44
	1510.44	1891.35	2419.34
	1510.44	1886.96	2414.95
	1508.25	1866.1	2412.76
	1508.25	1865	2412.76
	1504.95	1862.81	2411.66
	1502.76	1855.12	2408.37
	1501.66	1830.97	2407.27
	1498.37	1828.78	2407.27
	1497.27	1824.39	2406.17
	1495.07	1814.51	2403.97
	1491.78	1814.51	2398.49
	1484.1	1809.02	2395.19
	1480.8	1806.82	2394.1
	1480.8	1801.33	2390.8
	1480.8	1800.24	2388.61
	1475.32	1798.04	2387.51
	1474.22	1793.65	2386.41
	1470.93	1790.36	2382.02
	1467.63	1784.87	2379.82
	1461.05	1781.58	2378.73
	1458.85	1780.48	2369.95
	1458.85	1779.38	2362.26
	1456.65	1774.99	2355.68
	1454.46	1769.5	2354.58
	1447.87	1759.62	2345.8
	1445.68	1759.62	2343.6
	1443.48	1758.52	2342.5
	1439.09	1754.13	2341.41
	1437.99	1754.13	2338.11
	1437.99	1753.04	2338.11
	1433.6	1753.04	2332.62
	1431.41	1748.64	2330.43
	1430.31	1747.55	2324.94
	1429.21	1743.16	2321.65
	1425.92	1736.57	2320.55
	1423.72	1735.47	2319.45
	1421.53	1728.89	2319.45
	1421.53	1727.79	2312.86
	1413.84	1724.49	2311.77
	1410.55	1719.01	2310.67
	1409.45	1716.81	2306.28
	1403.96	1710.22	2304.08
	1400.67	1708.03	2302.99
	1400.67	1708.03	2295.3
	1395.18	1706.93	2293.11
	1394.09	1704.74	2287.62
	1392.99	1701.44	2285.42
	1389.69	1700.35	2284.32
	1387.5	1699.25	2283.23
	1378.72	1698.15	2283.23
	1377.62	1692.66	2283.23
	1377.62	1691.56	2282.13
	1375.42	1688.27	2275.54
	1373.23	1686.08	2271.15
	1373.23	1670.71	2271.15
	1373.23	1666.32	2270.05
	1368.84	1660.83	2268.96
	1362.25	1658.63	2262.37
	1360.06	1652.05	2260.18
	1360.06	1650.95	2252.49
	1358.96	1650.95	2251.39
	1354.57	1648.75	2240.42
	1351.28	1648.75	2239.32
	1350.18	1648.75	2233.83
	1349.08	1644.36	2232.73
	1344.69	1644.36	2229.44
	1339.2	1642.17	2227.24
	1339.2	1641.07	2226.15
	1338.1	1639.97	2225.05
	1337	1633.39	2222.85
	1330.42	1628.99	2221.76
	1330.42	1626.8	2217.36
	1330.42	1623.51	2214.07
	1324.93	1622.41	2212.97
	1323.83	1621.31	2211.88
	1318.34	1620.21	2207.49
	1315.05	1613.63	2207.49
	1313.95	1612.53	2207.49
	1310.66	1611.43	2204.19
	1306.27	1605.94	2204.19
	1306.27	1605.94	2203.09
	1302.98	1603.75	2202
	1302.98	1601.55	2202
	1300.78	1596.06	2200.9
	1300.78	1593.87	2196.51
	1299.68	1586.18	2195.41
	1297.49	1585.09	2194.31
	1296.39	1585.09	2189.92
	1294.19	1585.09	2187.73
	1294.19	1585.09	2186.63
	1290.9	1580.7	2186.63
	1288.71	1579.6	2185.53
	1288.71	1579.6	2183.34
	1287.61	1578.5	2181.14
	1286.51	1576.3	2171.26
	1285.41	1574.11	2167.97
	1285.41	1569.72	2165.77
	1284.32	1568.62	2161.38
	1283.22	1555.45	2160.28
	1281.02	1547.76	2155.89
	1281.02	1547.76	2154.8
	1279.92	1543.37	2154.8
	1274.44	1541.18	2153.7
	1272.24	1541.18	2152.6
	1267.85	1533.49	2151.5
	1266.75	1533.49	2148.21
	1265.65	1531.3	2146.01
	1264.56	1520.32	2144.92
	1264.56	1518.13	2139.43
	1262.36	1511.54	2139.43
	1262.36	1503.86	2139.43
	1262.36	1498.37	2137.23
	1261.26	1492.88	2135.04
	1261.26	1486.29	2131.74
	1251.38	1485.2	2129.55
	1249.19	1485.2	2127.35
	1249.19	1483	2124.06
	1246.99	1478.61	2120.77
	1246.99	1475.32	2116.38
	1241.5	1472.02	2115.28
	1240.41	1465.44	2107.59
	1237.11	1462.14	2106.5
	1237.11	1458.85	2106.5
	1234.92	1450.07	2106.5
	1232.72	1448.97	2105.4
	1230.53	1445.68	2097.71
	1229.43	1440.19	2093.32
	1228.33	1440.19	2083.44
	1221.75	1437.99	2083.44
	1220.65	1435.8	2083.44
	1219.55	1435.8	2083.44
	1219.55	1434.7	2081.25
	1219.55	1432.51	2076.86
	1217.36	1432.51	2076.86
	1217.36	1430.31	2075.76
	1216.26	1429.21	2074.66
	1215.16	1424.82	2070.27
	1214.06	1419.33	2070.27
	1212.96	1418.24	2066.98
	1207.48	1417.14	2066.98
	1207.48	1414.94	2064.78
	1206.38	1414.94	2058.2
	1205.28	1414.94	2053.81
	1204.18	1406.16	2047.22
	1197.6	1406.16	2047.22
	1196.5	1405.06	2045.02
	1195.4	1403.96	2043.93
	1194.3	1400.67	2040.63
	1194.3	1399.57	2038.44
	1193.21	1399.57	2038.44
	1192.11	1399.57	2037.34
	1192.11	1395.18	2037.34
	1191.01	1392.99	2037.34
	1191.01	1391.89	2034.05
	1189.91	1390.79	2034.05
	1189.91	1389.69	2031.85
	1186.62	1389.69	2030.75
	1184.42	1389.69	2028.56
	1184.42	1389.69	2028.56
	1182.23	1388.6	2025.27
	1182.23	1386.4	2025.27
	1178.94	1383.11	2023.07
	1177.84	1380.91	2021.97
	1172.35	1380.91	2021.97
	1172.35	1378.72	2020.88
	1167.96	1378.72	2017.58
	1166.86	1378.72	2017.58
	1166.86	1377.62	2014.29
	1162.47	1376.52	2006.61
	1160.27	1368.84	2003.31
	1160.27	1367.74	2002.21
	1156.98	1363.35	1993.43
	1156.98	1363.35	1993.43
	1152.59	1363.35	1992.33
	1149.3	1362.25	1991.24
	1149.3	1361.15	1991.24
	1148.2	1360.06	1990.14
	1148.2	1358.96	1990.14
	1139.42	1357.86	1987.94
	1139.42	1357.86	1987.94
	1139.42	1353.47	1986.85
	1139.42	1350.18	1986.85
	1138.32	1350.18	1985.75
	1138.32	1343.59	1985.75
	1136.12	1341.4	1980.26
	1130.64	1332.61	1980.26
	1130.64	1332.61	1980.26
	1127.34	1332.61	1979.16
	1126.25	1331.52	1974.77
	1122.95	1324.93	1974.77
	1121.85	1323.83	1972.58
	1114.17	1321.64	1972.58
	1113.07	1319.44	1970.38
	1113.07	1319.44	1970.38
	1111.98	1318.34	1970.38
	1111.98	1315.05	1970.38
	1111.98	1310.66	1968.19
	1107.58	1307.37	1964.89
	1103.19	1300.78	1961.6
	1102.1	1298.59	1960.5
	1101	1298.59	1957.21
	1098.8	1296.39	1956.11
	1098.8	1296.39	1951.72
	1095.51	1294.19	1950.62
	1093.31	1290.9	1948.43
	1092.22	1289.8	1942.94
	1091.12	1289.8	1941.84
	1087.83	1288.71	1940.74
	1083.44	1284.32	1939.65
	1081.24	1283.22	1937.45
	1081.24	1281.02	1937.45
	1080.14	1281.02	1936.35
	1080.14	1279.92	1936.35
	1077.95	1276.63	1934.16
	1076.85	1274.44	1930.86
	1075.75	1273.34	1929.77
	1073.56	1270.04	1929.77
	1070.26	1270.04	1927.57
	1068.07	1268.95	1927.57
	1066.97	1266.75	1927.57
	1066.97	1266.75	1923.18
	1065.87	1260.17	1923.18
	1065.87	1259.07	1919.89
	1061.48	1257.97	1916.59
	1055.99	1257.97	1915.5
	1055.99	1257.97	1915.5
	1055.99	1254.68	1914.4
	1055.99	1253.58	1911.1
	1050.5	1251.38	1907.81
	1049.41	1250.29	1906.71
	1047.21	1248.09	1904.52
	1047.21	1243.7	1904.52
	1047.21	1242.6	1901.23
	1046.11	1241.5	1900.13
	1043.92	1241.5	1899.03
	1042.82	1240.41	1899.03
	1036.23	1238.21	1896.83
	1035.14	1234.92	1896.83
	1031.84	1234.92	1894.64
	1031.84	1233.82	1892.44
	1030.75	1233.82	1889.15
	1030.75	1232.72	1888.05
	1030.75	1231.63	1888.05
	1029.65	1229.43	1886.96
	1024.16	1222.84	1886.96
	1018.67	1219.55	1885.86
	1015.38	1217.36	1884.76
	1012.08	1217.36	1884.76
	1010.99	1217.36	1883.66
	1008.79	1215.16	1881.47
	1006.6	1214.06	1878.17
	1005.5	1212.96	1878.17
	1005.5	1210.77	1875.98
	1004.4	1210.77	1874.88
	1003.3	1209.67	1873.78
	1003.3	1207.48	1872.69
	997.81	1203.08	1871.59
	996.72	1199.79	1868.29
	994.52	1197.6	1866.1
	993.42	1194.3	1866.1
	991.23	1194.3	1866.1
	990.13	1194.3	1866.1
	989.03	1192.11	1865
	989.03	1191.01	1862.81
	986.84	1189.91	1862.81
	984.64	1187.72	1860.61
	984.64	1186.62	1860.61
	983.54	1186.62	1855.12
	983.54	1185.52	1855.12
	982.45	1183.33	1854.02
	981.35	1181.13	1850.73
	979.15	1178.94	1850.73
	978.06	1177.84	1849.63
	976.96	1177.84	1849.63
	975.86	1176.74	1846.34
	974.76	1176.74	1846.34
	973.66	1175.64	1844.14
	972.57	1174.54	1843.05
	972.57	1173.45	1839.75
	971.47	1172.35	1838.66
	970.37	1171.25	1835.36
	968.18	1171.25	1835.36
	968.18	1171.25	1835.36
	965.98	1170.15	1833.17
	960.49	1170.15	1829.87
	960.49	1169.06	1828.78
	959.39	1169.06	1828.78
	958.3	1169.06	1827.68
	957.2	1167.96	1824.39
	957.2	1167.96	1824.39
	955	1167.96	1823.29
	955	1165.76	1822.19
	953.91	1165.76	1822.19
	953.91	1164.67	1820
	951.71	1163.57	1817.8
	950.61	1162.47	1817.8
	949.52	1160.27	1815.6
	949.52	1155.88	1812.31
	948.42	1155.88	1809.02
	945.12	1153.69	1805.73
	945.12	1152.59	1803.53
	944.03	1151.49	1801.33
	939.64	1146	1801.33
	936.34	1146	1801.33
	935.24	1146	1800.24
	930.85	1144.91	1798.04
	929.76	1142.71	1798.04
	928.66	1142.71	1794.75
	927.56	1142.71	1793.65
	927.56	1140.52	1789.26
	925.37	1140.52	1787.06
	924.27	1140.52	1784.87
	923.17	1138.32	1783.77
	923.17	1136.12	1781.58
	920.97	1135.03	1780.48
	919.88	1135.03	1780.48
	918.78	1133.93	1779.38
	917.68	1133.93	1777.18
	916.58	1133.93	1776.09
	914.39	1132.83	1776.09
	914.39	1131.73	1776.09
	912.19	1130.64	1774.99
	911.1	1130.64	1773.89
	911.1	1127.34	1773.89
	910	1127.34	1771.7
	904.51	1122.95	1771.7
	903.41	1121.85	1771.7
	903.41	1119.66	1770.6
	902.31	1117.46	1769.5
	900.12	1117.46	1766.21
	899.02	1117.46	1765.11
	896.83	1115.27	1764.01
	896.83	1115.27	1760.72
	895.73	1110.88	1759.62
	893.53	1108.68	1759.62
	888.04	1107.58	1758.52
	886.95	1106.49	1758.52
	886.95	1105.39	1755.23
	885.85	1105.39	1754.13
	884.75	1102.1	1753.04
	884.75	1102.1	1751.94
	884.75	1099.9	1750.84
	883.65	1099.9	1747.55
	882.56	1099.9	1746.45
	882.56	1098.8	1745.35
	881.46	1097.71	1744.25
	880.36	1097.71	1743.16
	880.36	1096.61	1742.06
	880.36	1094.41	1740.96
	878.16	1094.41	1740.96
	878.16	1093.31	1740.96
	874.87	1093.31	1737.67
	873.77	1093.31	1737.67
	870.48	1092.22	1736.57
	870.48	1092.22	1736.57
	870.48	1091.12	1735.47
	869.38	1091.12	1733.28
	869.38	1091.12	1732.18
	864.99	1088.92	1729.98
	864.99	1087.83	1727.79
	864.99	1086.73	1723.4
	862.8	1082.34	1723.4
	862.8	1082.34	1722.3
	862.8	1081.24	1721.2
	861.7	1081.24	1720.1
	860.6	1076.85	1717.91
	859.5	1076.85	1717.91
	859.5	1075.75	1715.71
	858.41	1074.65	1713.52
	857.31	1074.65	1713.52
	852.92	1074.65	1712.42
	851.82	1073.56	1711.32
	849.62	1073.56	1704.74
	848.53	1072.46	1703.64
	847.43	1072.46	1702.54
	847.43	1071.36	1701.44
	846.33	1071.36	1700.35
	846.33	1070.26	1700.35
	844.14	1070.26	1699.25
	844.14	1069.16	1697.05
	839.74	1066.97	1697.05
	839.74	1066.97	1694.86
	836.45	1065.87	1694.86
	834.26	1063.68	1692.66
	832.06	1062.58	1691.56
	829.87	1061.48	1688.27
	828.77	1061.48	1688.27
	828.77	1060.38	1688.27
	827.67	1059.29	1686.08
	827.67	1059.29	1684.98
	825.47	1058.19	1684.98
	825.47	1057.09	1679.49
	824.38	1057.09	1678.39
	823.28	1057.09	1678.39
	822.18	1054.89	1677.29
	821.08	1054.89	1677.29
	819.99	1052.7	1676.2
	816.69	1051.6	1675.1
	816.69	1049.41	1675.1
	815.59	1049.41	1675.1
	815.59	1048.31	1674
	813.4	1046.11	1672.9
	813.4	1045.02	1670.71
	812.3	1045.02	1670.71
	811.2	1043.92	1670.71
	810.11	1040.62	1669.61
	807.91	1039.53	1667.41
	807.91	1038.43	1666.32
	806.81	1036.23	1665.22
	805.72	1036.23	1663.02
	804.62	1034.04	1661.93
	804.62	1034.04	1660.83
	802.42	1032.94	1656.44
	801.32	1032.94	1653.14
	798.03	1032.94	1652.05
	791.45	1031.84	1652.05
	790.35	1030.75	1652.05
	790.35	1030.75	1652.05
	790.35	1030.75	1649.85
	789.25	1029.65	1647.66
	789.25	1029.65	1646.56
	785.96	1028.55	1646.56
	785.96	1028.55	1645.46
	785.96	1027.45	1645.46
	784.86	1025.26	1644.36
	782.66	1025.26	1644.36
	782.66	1025.26	1642.17
	780.47	1024.16	1642.17
	779.37	1021.96	1642.17
	777.18	1020.87	1641.07
	777.18	1019.77	1641.07
	777.18	1019.77	1638.87
	772.78	1018.67	1638.87
	764	1017.57	1637.78
	760.71	1015.38	1634.48
	759.61	1015.38	1633.39
	757.42	1012.08	1632.29
	755.22	1012.08	1631.19
	754.12	1012.08	1630.09
	754.12	1009.89	1630.09
	753.03	1009.89	1628.99
	753.03	1009.89	1627.9
	749.73	1007.69	1621.31
	748.63	1006.6	1621.31
	748.63	1006.6	1616.92
	747.54	1006.6	1614.72
	745.34	1004.4	1612.53
	745.34	1004.4	1611.43
	744.24	1004.4	1610.33
	740.95	1003.3	1610.33
	738.76	1001.11	1610.33
	735.46	1001.11	1609.24
	734.36	1001.11	1605.94
	734.36	1000.01	1605.94
	733.27	996.72	1605.94
	732.17	995.62	1603.75
	731.07	995.62	1603.75
	731.07	995.62	1601.55
	729.97	993.42	1601.55
	729.97	992.33	1600.45
	728.88	989.03	1599.36
	728.88	989.03	1596.06
	724.49	987.93	1596.06
	721.19	987.93	1596.06
	720.09	987.93	1592.77
	719	986.84	1592.77
	717.9	985.74	1592.77
	717.9	985.74	1589.48
	716.8	983.54	1588.38
	716.8	983.54	1587.28
	715.7	981.35	1587.28
	714.61	981.35	1587.28
	712.41	981.35	1586.18
	711.31	980.25	1582.89
	711.31	979.15	1582.89
	709.12	979.15	1581.79
	708.02	979.15	1580.7
	703.63	976.96	1579.6
	700.34	975.86	1579.6
	698.14	973.66	1578.5
	695.95	973.66	1577.4
	695.95	971.47	1575.21
	693.75	971.47	1574.11
	692.65	969.27	1573.01
	691.55	967.08	1571.91
	691.55	967.08	1571.91
	691.55	967.08	1570.82
	690.46	967.08	1570.82
	690.46	965.98	1568.62
	689.36	964.88	1568.62
	689.36	964.88	1567.52
	688.26	963.79	1566.43
	687.16	963.79	1565.33
	686.07	963.79	1564.23
	686.07	961.59	1563.13
	686.07	960.49	1562.03
	681.67	958.3	1562.03
	680.58	958.3	1562.03
	680.58	956.1	1559.84
	679.48	955	1558.74
	678.38	953.91	1558.74
	677.28	953.91	1556.55
	676.19	953.91	1556.55
	675.09	951.71	1556.55
	673.99	951.71	1555.45
	672.89	951.71	1555.45
	672.89	951.71	1554.35
	671.8	950.61	1554.35
	669.6	950.61	1552.16
	667.4	949.52	1547.76
	666.31	948.42	1547.76
	666.31	947.32	1546.67
	665.21	947.32	1544.47
	664.11	947.32	1544.47
	663.01	944.03	1543.37
	663.01	944.03	1543.37
	663.01	939.64	1542.28
	663.01	938.54	1540.08
	659.72	938.54	1537.89
	658.62	936.34	1536.79
	654.23	934.15	1535.69
	654.23	933.05	1535.69
	653.13	931.95	1535.69
	653.13	930.85	1533.49
	652.04	929.76	1532.4
	647.65	929.76	1530.2
	642.16	928.66	1530.2
	641.06	927.56	1529.1
	641.06	927.56	1529.1
	641.06	926.46	1529.1
	638.86	925.37	1528.01
	638.86	924.27	1528.01
	638.86	922.07	1528.01
	637.77	919.88	1526.91
	637.77	919.88	1526.91
	637.77	919.88	1526.91
	636.67	918.78	1525.81
	636.67	918.78	1524.71
	635.57	917.68	1522.52
	633.38	916.58	1521.42
	628.99	916.58	1521.42
	628.99	916.58	1519.22
	627.89	916.58	1519.22
	625.69	914.39	1517.03
	625.69	914.39	1515.93
	625.69	913.29	1515.93
	624.59	913.29	1514.83
	624.59	908.9	1514.83
	622.4	908.9	1513.74
	622.4	908.9	1513.74
	620.2	908.9	1512.64
	620.2	906.7	1511.54
	620.2	905.61	1508.25
	619.11	905.61	1508.25
	619.11	905.61	1507.15
	618.01	903.41	1507.15
	618.01	903.41	1503.86
	615.81	902.31	1503.86
	614.71	901.22	1502.76
	614.71	901.22	1502.76
	614.71	901.22	1500.56
	613.62	900.12	1499.47
	612.52	900.12	1498.37
	610.32	900.12	1498.37
	608.13	900.12	1497.27
	608.13	899.02	1496.17
	607.03	895.73	1495.07
	605.93	892.43	1495.07
	603.74	892.43	1495.07
	602.64	891.34	1493.98
	598.25	890.24	1491.78
	598.25	888.04	1491.78
	596.05	888.04	1490.68
	590.57	888.04	1489.59
	590.57	886.95	1487.39
	590.57	886.95	1487.39
	588.37	886.95	1486.29
	585.08	886.95	1485.2
	583.98	885.85	1485.2
	583.98	885.85	1483
	582.88	882.56	1481.9
	580.69	881.46	1481.9
	579.59	880.36	1480.8
	578.49	880.36	1479.71
	578.49	878.16	1478.61
	575.2	878.16	1478.61
	574.1	877.07	1477.51
	574.1	877.07	1477.51
	574.1	875.97	1476.41
	573	875.97	1475.32
	573	874.87	1474.22
	571.9	873.77	1474.22
	570.81	871.58	1472.02
	567.51	866.09	1470.93
	565.32	866.09	1469.83
	565.32	864.99	1469.83
	565.32	864.99	1468.73
	563.12	863.89	1468.73
	563.12	863.89	1467.63
	559.83	863.89	1466.53
	558.73	863.89	1466.53
	558.73	862.8	1465.44
	557.63	862.8	1465.44
	557.63	862.8	1464.34
	557.63	862.8	1463.24
	556.54	860.6	1463.24
	555.44	860.6	1462.14
	554.34	860.6	1461.05
	549.95	858.41	1461.05
	547.75	857.31	1461.05
	546.66	857.31	1459.95
	545.56	857.31	1459.95
	544.46	857.31	1458.85
	544.46	856.21	1457.75
	544.46	856.21	1456.65
	543.36	856.21	1455.56
	541.17	856.21	1454.46
	540.07	855.11	1453.36
	540.07	855.11	1453.36
	540.07	854.01	1450.07
	537.88	851.82	1447.87
	536.78	851.82	1446.78
	536.78	850.72	1446.78
	534.58	850.72	1444.58
	532.39	849.62	1443.48
	531.29	849.62	1440.19
	531.29	848.53	1436.9
	530.19	848.53	1435.8
	530.19	847.43	1434.7
	530.19	847.43	1434.7
	528	846.33	1430.31
	526.9	845.23	1430.31
	525.8	845.23	1430.31
	525.8	844.14	1429.21
	524.7	844.14	1429.21
	523.61	843.04	1429.21
	522.51	841.94	1429.21
	522.51	840.84	1428.11
	521.41	840.84	1428.11
	521.41	840.84	1428.11
	521.41	836.45	1427.02
	519.21	835.35	1425.92
	518.12	835.35	1425.92
	518.12	834.26	1424.82
	517.02	833.16	1424.82
	515.92	833.16	1424.82
	514.82	832.06	1423.72
	514.82	830.96	1422.63
	513.73	830.96	1421.53
	513.73	830.96	1420.43
	512.63	829.87	1419.33
	512.63	828.77	1417.14
	512.63	828.77	1417.14
	511.53	827.67	1417.14
	511.53	827.67	1417.14
	511.53	826.57	1416.04
	510.43	826.57	1416.04
	510.43	826.57	1416.04
	509.34	826.57	1414.94
	508.24	826.57	1414.94
	508.24	823.28	1412.75
	508.24	823.28	1410.55
	507.14	823.28	1410.55
	506.04	823.28	1408.36
	501.65	822.18	1407.26
	501.65	822.18	1405.06
	501.65	822.18	1405.06
	497.26	821.08	1403.96
	497.26	821.08	1401.77
	496.16	819.99	1399.57
	493.97	819.99	1397.38
	492.87	814.5	1397.38
	492.87	813.4	1397.38
	491.77	812.3	1397.38
	490.67	811.2	1396.28
	489.58	811.2	1396.28
	488.48	810.11	1392.99
	486.28	810.11	1392.99
	486.28	807.91	1391.89
	485.19	806.81	1390.79
	484.09	805.72	1389.69
	484.09	803.52	1389.69
	480.79	802.42	1387.5
	478.6	801.32	1385.3
	476.4	801.32	1384.21
	476.4	801.32	1382.01
	476.4	801.32	1380.91
	476.4	800.23	1378.72
	475.31	800.23	1377.62
	474.21	800.23	1377.62
	474.21	799.13	1377.62
	473.11	799.13	1375.42
	470.92	796.93	1375.42
	470.92	796.93	1375.42
	468.72	796.93	1375.42
	468.72	796.93	1374.33
	468.72	794.74	1373.23
	466.52	794.74	1372.13
	466.52	793.64	1372.13
	465.43	793.64	1372.13
	463.23	792.54	1369.94
	463.23	792.54	1368.84
	462.13	792.54	1368.84
	462.13	789.25	1368.84
	461.04	789.25	1367.74
	458.84	788.15	1365.55
	458.84	788.15	1364.45
	456.65	785.96	1362.25
	456.65	785.96	1361.15
	456.65	783.76	1358.96
	454.45	780.47	1358.96
	452.25	780.47	1358.96
	451.16	779.37	1357.86
	450.06	778.27	1355.67
	448.96	778.27	1355.67
	447.86	777.18	1354.57
	446.77	776.08	1353.47
	446.77	774.98	1352.37
	445.67	774.98	1351.28
	443.47	774.98	1351.28
	443.47	774.98	1351.28
	441.28	774.98	1350.18
	440.18	774.98	1349.08
	439.08	774.98	1343.59
	439.08	774.98	1342.49
	437.98	773.88	1341.4
	437.98	773.88	1341.4
	437.98	772.78	1340.3
	436.89	772.78	1338.1
	436.89	772.78	1338.1
	434.69	771.69	1338.1
	434.69	770.59	1338.1
	434.69	768.39	1335.91
	431.4	766.2	1334.81
	430.3	766.2	1334.81
	429.2	766.2	1334.81
	429.2	765.1	1334.81
	429.2	764	1333.71
	429.2	764	1333.71
	428.11	762.91	1333.71
	427.01	762.91	1332.61
	427.01	762.91	1332.61
	425.91	760.71	1332.61
	424.81	758.51	1332.61
	421.52	758.51	1331.52
	421.52	758.51	1331.52
	421.52	757.42	1331.52
	421.52	755.22	1331.52
	420.42	755.22	1331.52
	420.42	755.22	1330.42
	419.32	754.12	1329.32
	419.32	753.03	1329.32
	419.32	751.93	1329.32
	419.32	751.93	1328.22
	417.13	750.83	1327.13
	417.13	749.73	1327.13
	416.03	749.73	1324.93
	414.93	749.73	1323.83
	414.93	749.73	1323.83
	414.93	747.54	1323.83
	412.74	747.54	1323.83
	411.64	747.54	1322.73
	410.54	746.44	1321.64
	410.54	746.44	1320.54
	410.54	745.34	1318.34
	409.44	744.24	1318.34
	409.44	743.15	1318.34
	408.35	742.05	1317.25
	408.35	742.05	1316.15
	408.35	740.95	1315.05
	407.25	739.85	1311.76
	406.15	739.85	1309.56
	405.05	739.85	1309.56
	402.86	738.76	1308.46
	402.86	737.66	1307.37
	402.86	737.66	1305.17
	402.86	736.56	1304.07
	402.86	735.46	1304.07
	400.66	734.36	1304.07
	400.66	733.27	1302.98
	399.56	732.17	1302.98
	399.56	732.17	1302.98
	399.56	731.07	1301.88
	398.47	729.97	1301.88
	397.37	729.97	1300.78
	397.37	728.88	1300.78
	397.37	728.88	1299.68
	396.27	728.88	1297.49
	395.17	727.78	1296.39
	391.88	726.68	1296.39
	390.78	725.58	1295.29
	390.78	725.58	1294.19
	390.78	724.49	1293.1
	387.49	723.39	1292
	386.39	723.39	1292
	385.29	722.29	1292
	385.29	722.29	1292
	384.2	722.29	1290.9
	384.2	721.19	1289.8
	384.2	720.09	1289.8
	383.1	719	1289.8
	383.1	719	1287.61
	383.1	717.9	1286.51
	382	717.9	1286.51
	380.9	716.8	1285.41
	380.9	714.61	1284.32
	380.9	711.31	1281.02
	379.81	710.22	1279.92
	378.71	710.22	1279.92
	378.71	710.22	1278.83
	378.71	709.12	1278.83
	377.61	709.12	1277.73
	377.61	705.82	1277.73
	377.61	704.73	1277.73
	375.42	704.73	1276.63
	375.42	703.63	1276.63
	374.32	703.63	1276.63
	373.22	702.53	1274.44
	372.12	701.43	1274.44
	372.12	701.43	1274.44
	372.12	701.43	1272.24
	369.93	700.34	1271.14
	369.93	700.34	1271.14
	367.73	700.34	1271.14
	367.73	700.34	1270.04
	367.73	699.24	1270.04
	367.73	699.24	1270.04
	367.73	698.14	1268.95
	366.63	698.14	1268.95
	365.54	697.04	1267.85
	365.54	697.04	1267.85
	364.44	695.95	1266.75
	364.44	695.95	1265.65
	364.44	695.95	1263.46
	363.34	694.85	1263.46
	362.24	693.75	1262.36
	361.15	693.75	1262.36
	361.15	692.65	1261.26
	360.05	691.55	1260.17
	360.05	690.46	1259.07
	360.05	690.46	1259.07
	358.95	688.26	1257.97
	357.85	688.26	1256.87
	357.85	684.97	1254.68
	355.66	684.97	1254.68
	354.56	684.97	1253.58
	353.46	683.87	1253.58
	353.46	682.77	1253.58
	353.46	681.67	1252.48
	352.36	680.58	1252.48
	352.36	680.58	1251.38
	352.36	680.58	1251.38
	351.27	680.58	1250.29
	351.27	679.48	1248.09
	350.17	678.38	1246.99
	349.07	676.19	1244.8
	349.07	676.19	1244.8
	349.07	676.19	1243.7
	349.07	675.09	1243.7
	347.97	675.09	1243.7
	347.97	672.89	1242.6
	347.97	672.89	1241.5
	346.87	670.7	1238.21
	346.87	669.6	1238.21
	344.68	669.6	1237.11
	343.58	669.6	1233.82
	342.48	669.6	1233.82
	341.39	668.5	1232.72
	340.29	668.5	1232.72
	339.19	668.5	1232.72
	337	667.4	1231.63
	337	666.31	1231.63
	337	665.21	1229.43
	335.9	664.11	1229.43
	335.9	664.11	1227.23
	335.9	664.11	1227.23
	334.8	663.01	1226.14
	334.8	661.92	1225.04
	333.7	660.82	1225.04
	333.7	660.82	1221.75
	333.7	660.82	1220.65
	332.6	659.72	1220.65
	331.51	657.53	1220.65
	329.31	657.53	1219.55
	329.31	656.43	1218.45
	329.31	656.43	1217.36
	329.31	655.33	1217.36
	328.21	654.23	1216.26
	327.12	652.04	1216.26
	327.12	652.04	1216.26
	327.12	652.04	1215.16
	327.12	650.94	1215.16
	326.02	649.84	1215.16
	326.02	649.84	1214.06
	324.92	648.74	1212.96
	323.82	648.74	1212.96
	323.82	648.74	1212.96
	322.73	647.65	1212.96
	322.73	645.45	1212.96
	322.73	644.35	1212.96
	322.73	644.35	1211.87
	321.63	644.35	1211.87
	321.63	644.35	1211.87
	320.53	644.35	1209.67
	320.53	643.26	1207.48
	318.33	643.26	1207.48
	318.33	643.26	1207.48
	315.04	643.26	1207.48
	312.85	641.06	1207.48
	312.85	641.06	1205.28
	311.75	639.96	1205.28
	311.75	639.96	1203.08
	311.75	639.96	1201.99
	310.65	639.96	1200.89
	309.55	638.86	1199.79
	309.55	638.86	1199.79
	309.55	638.86	1199.79
	309.55	638.86	1198.69
	309.55	637.77	1197.6
	308.46	635.57	1197.6
	308.46	634.47	1196.5
	308.46	634.47	1194.3
	306.26	634.47	1194.3
	305.16	633.38	1194.3
	304.06	632.28	1194.3
	304.06	632.28	1193.21
	302.97	632.28	1193.21
	301.87	632.28	1192.11
	300.77	632.28	1192.11
	298.58	627.89	1192.11
	298.58	627.89	1191.01
	298.58	627.89	1191.01
	298.58	626.79	1191.01
	298.58	625.69	1189.91
	297.48	625.69	1189.91
	296.38	625.69	1186.62
	296.38	625.69	1183.33
	295.28	624.59	1182.23
	295.28	624.59	1181.13
	295.28	622.4	1180.03
	294.19	621.3	1180.03
	294.19	621.3	1178.94
	294.19	620.2	1177.84
	291.99	619.11	1175.64
	291.99	618.01	1173.45
	290.89	618.01	1172.35
	289.79	618.01	1170.15
	289.79	616.91	1167.96
	287.6	616.91	1167.96
	287.6	616.91	1166.86
	286.5	616.91	1166.86
	286.5	614.71	1166.86
	285.4	613.62	1165.76
	285.4	613.62	1164.67
	284.31	613.62	1164.67
	283.21	611.42	1163.57
	282.11	611.42	1163.57
	279.91	610.32	1162.47
	279.91	609.23	1162.47
	279.91	608.13	1161.37
	278.82	608.13	1160.27
	278.82	607.03	1160.27
	278.82	605.93	1160.27
	277.72	605.93	1159.18
	276.62	604.84	1159.18
	275.52	604.84	1159.18
	275.52	603.74	1158.08
	275.52	602.64	1158.08
	274.43	602.64	1158.08
	273.33	602.64	1158.08
	273.33	601.54	1158.08
	273.33	600.44	1156.98
	273.33	599.35	1156.98
	271.13	598.25	1156.98
	270.04	598.25	1155.88
	270.04	598.25	1155.88
	270.04	597.15	1155.88
	268.94	594.96	1155.88
	267.84	594.96	1155.88
	266.74	594.96	1154.79
	266.74	593.86	1154.79
	265.64	593.86	1154.79
	265.64	592.76	1154.79
	265.64	592.76	1153.69
	265.64	592.76	1152.59
	264.55	592.76	1152.59
	263.45	592.76	1152.59
	262.35	591.66	1152.59
	262.35	591.66	1150.4
	262.35	591.66	1150.4
	262.35	590.57	1150.4
	261.25	590.57	1150.4
	261.25	590.57	1149.3
	261.25	589.47	1147.1
	261.25	588.37	1146
	261.25	588.37	1144.91
	261.25	587.27	1144.91
	260.16	587.27	1144.91
	260.16	587.27	1143.81
	260.16	587.27	1143.81
	260.16	587.27	1143.81
	259.06	587.27	1142.71
	259.06	585.08	1142.71
	259.06	585.08	1142.71
	257.96	585.08	1142.71
	256.86	583.98	1141.61
	255.77	583.98	1141.61
	255.77	582.88	1140.52
	255.77	581.78	1140.52
	254.67	581.78	1140.52
	253.57	580.69	1140.52
	252.47	580.69	1139.42
	252.47	579.59	1139.42
	251.37	579.59	1139.42
	251.37	579.59	1138.32
	250.28	579.59	1138.32
	250.28	578.49	1136.12
	250.28	578.49	1135.03
	248.08	577.39	1132.83
	248.08	576.3	1131.73
	246.98	575.2	1130.64
	246.98	575.2	1130.64
	246.98	573	1130.64
	245.89	573	1130.64
	245.89	573	1127.34
	245.89	573	1125.15
	243.69	573	1125.15
	243.69	571.9	1125.15
	242.59	571.9	1125.15
	241.5	571.9	1124.05
	241.5	570.81	1122.95
	241.5	570.81	1122.95
	241.5	570.81	1120.76
	240.4	569.71	1120.76
	240.4	569.71	1120.76
	240.4	568.61	1119.66
	239.3	568.61	1118.56
	239.3	568.61	1116.37
	238.2	567.51	1114.17
	238.2	567.51	1114.17
	238.2	566.42	1114.17
	238.2	564.22	1113.07
	238.2	564.22	1113.07
	238.2	564.22	1111.98
	237.1	563.12	1111.98
	237.1	563.12	1111.98
	237.1	563.12	1110.88
	234.91	563.12	1110.88
	234.91	563.12	1108.68
	234.91	562.03	1108.68
	233.81	562.03	1107.58
	232.71	560.93	1107.58
	232.71	560.93	1106.49
	232.71	560.93	1106.49
	232.71	559.83	1105.39
	232.71	559.83	1105.39
	231.62	558.73	1105.39
	230.52	558.73	1105.39
	230.52	558.73	1105.39
	230.52	557.63	1104.29
	230.52	556.54	1104.29
	229.42	556.54	1103.19
	229.42	555.44	1103.19
	228.32	554.34	1101
	227.22	554.34	1101
	227.22	554.34	1101
	227.22	553.24	1101
	227.22	552.15	1101
	226.13	552.15	1099.9
	226.13	551.05	1099.9
	226.13	551.05	1099.9
	226.13	551.05	1098.8
	225.03	549.95	1097.71
	225.03	549.95	1095.51
	223.93	548.85	1095.51
	222.83	547.75	1095.51
	222.83	547.75	1095.51
	222.83	547.75	1094.41
	222.83	547.75	1094.41
	221.74	546.66	1093.31
	221.74	546.66	1093.31
	221.74	545.56	1093.31
	220.64	544.46	1093.31
	219.54	544.46	1092.22
	218.44	543.36	1092.22
	217.35	543.36	1092.22
	216.25	543.36	1092.22
	216.25	542.27	1091.12
	215.15	542.27	1091.12
	214.05	542.27	1091.12
	214.05	542.27	1091.12
	212.95	540.07	1090.02
	212.95	540.07	1090.02
	212.95	538.97	1088.92
	212.95	538.97	1087.83
	211.86	538.97	1087.83
	211.86	537.88	1087.83
	211.86	537.88	1087.83
	210.76	537.88	1086.73
	210.76	537.88	1086.73
	209.66	537.88	1086.73
	209.66	537.88	1084.53
	208.56	536.78	1083.44
	208.56	535.68	1082.34
	208.56	534.58	1081.24
	207.47	533.48	1081.24
	206.37	533.48	1080.14
	206.37	533.48	1080.14
	206.37	533.48	1079.04
	206.37	532.39	1077.95
	206.37	532.39	1075.75
	205.27	531.29	1075.75
	205.27	531.29	1074.65
	205.27	531.29	1074.65
	204.17	531.29	1072.46
	204.17	531.29	1072.46
	204.17	530.19	1072.46
	203.08	529.09	1070.26
	203.08	529.09	1069.16
	203.08	528	1068.07
	201.98	528	1068.07
	201.98	528	1066.97
	201.98	526.9	1066.97
	200.88	526.9	1066.97
	199.78	526.9	1066.97
	199.78	523.61	1065.87
	198.68	523.61	1065.87
	198.68	523.61	1064.77
	198.68	523.61	1062.58
	198.68	523.61	1062.58
	197.59	522.51	1061.48
	197.59	522.51	1061.48
	196.49	521.41	1060.38
	196.49	519.21	1060.38
	196.49	519.21	1059.29
	196.49	519.21	1058.19
	195.39	519.21	1058.19
	195.39	518.12	1058.19
	194.29	517.02	1057.09
	194.29	517.02	1055.99
	193.2	515.92	1054.89
	192.1	515.92	1054.89
	191	515.92	1053.8
	191	514.82	1053.8
	189.9	514.82	1053.8
	189.9	512.63	1052.7
	189.9	511.53	1052.7
	189.9	511.53	1050.5
	188.81	511.53	1050.5
	187.71	510.43	1049.41
	187.71	508.24	1048.31
	187.71	508.24	1047.21
	187.71	508.24	1046.11
	187.71	507.14	1046.11
	186.61	507.14	1046.11
	186.61	507.14	1046.11
	186.61	506.04	1045.02
	186.61	506.04	1045.02
	185.51	506.04	1045.02
	185.51	506.04	1043.92
	185.51	504.94	1042.82
	185.51	503.85	1041.72
	184.41	502.75	1041.72
	184.41	502.75	1040.62
	184.41	502.75	1040.62
	183.32	501.65	1038.43
	183.32	501.65	1037.33
	183.32	501.65	1037.33
	183.32	501.65	1036.23
	182.22	500.55	1036.23
	182.22	500.55	1036.23
	181.12	500.55	1035.14
	181.12	499.46	1035.14
	180.02	499.46	1034.04
	180.02	498.36	1034.04
	180.02	498.36	1032.94
	180.02	497.26	1031.84
	180.02	497.26	1028.55
	178.93	497.26	1028.55
	178.93	497.26	1027.45
	178.93	497.26	1026.35
	178.93	496.16	1026.35
	177.83	496.16	1024.16
	177.83	496.16	1024.16
	177.83	495.07	1024.16
	174.54	495.07	1021.96
	174.54	493.97	1020.87
	174.54	493.97	1020.87
	174.54	492.87	1020.87
	173.44	492.87	1020.87
	172.34	491.77	1020.87
	172.34	491.77	1019.77
	171.24	490.67	1019.77
	171.24	490.67	1019.77
	171.24	489.58	1018.67
	171.24	489.58	1018.67
	170.14	489.58	1018.67
	170.14	489.58	1018.67
	169.05	487.38	1016.48
	169.05	487.38	1016.48
	167.95	487.38	1015.38
	167.95	487.38	1015.38
	167.95	486.28	1015.38
	167.95	486.28	1014.28
	166.85	486.28	1014.28
	166.85	486.28	1014.28
	166.85	485.19	1014.28
	166.85	485.19	1013.18
	165.75	485.19	1012.08
	165.75	484.09	1010.99
	164.66	484.09	1010.99
	164.66	484.09	1007.69
	163.56	484.09	1006.6
	163.56	482.99	1006.6
	163.56	482.99	1006.6
	163.56	480.79	1006.6
	163.56	480.79	1005.5
	163.56	480.79	1003.3
	163.56	480.79	1002.2
	162.46	480.79	1002.2
	162.46	478.6	1001.11
	161.36	478.6	1001.11
	161.36	478.6	1001.11
	161.36	477.5	1000.01
	161.36	477.5	997.81
	161.36	476.4	997.81
	161.36	476.4	996.72
	160.26	476.4	995.62
	160.26	476.4	993.42
	159.17	475.31	992.33
	159.17	474.21	992.33
	159.17	474.21	991.23
	159.17	474.21	989.03
	158.07	474.21	989.03
	156.97	472.01	989.03
	156.97	470.92	987.93
	155.87	470.92	987.93
	155.87	470.92	987.93
	155.87	470.92	986.84
	155.87	469.82	986.84
	155.87	469.82	985.74
	154.78	469.82	984.64
	153.68	469.82	983.54
	153.68	469.82	983.54
	153.68	468.72	983.54
	153.68	468.72	982.45
	153.68	467.62	982.45
	153.68	467.62	982.45
	152.58	467.62	981.35
	152.58	465.43	981.35
	152.58	465.43	981.35
	152.58	464.33	980.25
	152.58	464.33	980.25
	152.58	464.33	978.06
	151.48	464.33	978.06
	150.39	463.23	978.06
	150.39	463.23	978.06
	150.39	463.23	976.96
	149.29	462.13	975.86
	149.29	462.13	974.76
	149.29	462.13	974.76
	149.29	461.04	974.76
	149.29	461.04	973.66
	149.29	461.04	973.66
	149.29	459.94	973.66
	148.19	458.84	972.57
	148.19	458.84	971.47
	148.19	458.84	971.47
	148.19	457.74	970.37
	148.19	456.65	970.37
	148.19	456.65	969.27
	148.19	456.65	969.27
	147.09	456.65	969.27
	147.09	455.55	967.08
	147.09	455.55	963.79
	147.09	455.55	961.59
	147.09	454.45	959.39
	147.09	454.45	958.3
	145.99	453.35	958.3
	145.99	453.35	958.3
	145.99	452.25	956.1
	145.99	451.16	956.1
	145.99	450.06	955
	144.9	448.96	955
	144.9	448.96	955
	144.9	448.96	952.81
	144.9	447.86	951.71
	144.9	447.86	951.71
	144.9	446.77	950.61
	143.8	446.77	950.61
	143.8	446.77	950.61
	143.8	446.77	949.52
	143.8	445.67	948.42
	143.8	445.67	946.22
	143.8	445.67	946.22
	143.8	443.47	946.22
	143.8	443.47	945.12
	143.8	442.38	945.12
	143.8	442.38	945.12
	143.8	442.38	944.03
	142.7	442.38	942.93
	142.7	442.38	942.93
	142.7	442.38	942.93
	142.7	441.28	942.93
	142.7	441.28	942.93
	142.7	440.18	941.83
	141.6	440.18	941.83
	141.6	440.18	941.83
	141.6	439.08	940.73
	141.6	439.08	939.64
	141.6	439.08	938.54
	141.6	439.08	937.44
	141.6	439.08	937.44
	140.51	437.98	936.34
	140.51	436.89	935.24
	140.51	436.89	934.15
	140.51	436.89	934.15
	139.41	436.89	933.05
	139.41	435.79	931.95
	139.41	435.79	930.85
	139.41	435.79	929.76
	139.41	434.69	928.66
	138.31	433.59	928.66
	138.31	433.59	928.66
	138.31	433.59	928.66
	138.31	433.59	928.66
	138.31	433.59	928.66
	138.31	433.59	926.46
	137.21	432.5	925.37
	137.21	432.5	925.37
	137.21	432.5	924.27
	137.21	431.4	924.27
	136.12	431.4	924.27
	136.12	431.4	923.17
	136.12	431.4	923.17
	136.12	430.3	922.07
	136.12	430.3	920.97
	136.12	429.2	919.88
	136.12	429.2	919.88
	136.12	429.2	917.68
	135.02	429.2	916.58
	135.02	429.2	916.58
	133.92	428.11	915.49
	133.92	428.11	915.49
	133.92	428.11	914.39
	133.92	428.11	913.29
	133.92	428.11	912.19
	133.92	427.01	912.19
	133.92	427.01	912.19
	132.82	427.01	912.19
	132.82	427.01	912.19
	132.82	427.01	912.19
	132.82	425.91	911.1
	132.82	425.91	908.9
	131.72	425.91	907.8
	131.72	424.81	907.8
	131.72	424.81	906.7
	131.72	423.71	906.7
	130.63	423.71	904.51
	130.63	423.71	904.51
	130.63	422.62	904.51
	129.53	422.62	903.41
	129.53	421.52	902.31
	129.53	421.52	901.22
	129.53	421.52	899.02
	128.43	421.52	899.02
	128.43	420.42	897.92
	128.43	420.42	897.92
	128.43	420.42	896.83
	127.33	419.32	894.63
	127.33	419.32	894.63
	127.33	418.23	894.63
	127.33	418.23	892.43
	127.33	417.13	891.34
	127.33	414.93	891.34
	127.33	414.93	891.34
	126.24	413.83	890.24
	126.24	413.83	890.24
	126.24	413.83	888.04
	126.24	413.83	885.85
	126.24	412.74	885.85
	126.24	411.64	885.85
	125.14	411.64	885.85
	125.14	410.54	885.85
	125.14	410.54	884.75
	125.14	410.54	883.65
	125.14	410.54	882.56
	124.04	408.35	881.46
	122.94	408.35	881.46
	122.94	408.35	880.36
	122.94	407.25	880.36
	122.94	407.25	875.97
	122.94	407.25	875.97
	121.85	407.25	874.87
	120.75	407.25	874.87
	120.75	406.15	874.87
	120.75	406.15	874.87
	120.75	406.15	874.87
	120.75	406.15	872.68
	120.75	406.15	872.68
	119.65	406.15	871.58
	119.65	403.96	871.58
	119.65	403.96	870.48
	119.65	402.86	870.48
	119.65	402.86	868.28
	118.55	402.86	866.09
	118.55	402.86	866.09
	117.45	402.86	864.99
	117.45	402.86	863.89
	117.45	401.76	862.8
	117.45	401.76	861.7
	117.45	400.66	861.7
	117.45	400.66	860.6
	116.36	400.66	860.6
	116.36	400.66	859.5
	116.36	399.56	858.41
	116.36	399.56	858.41
	116.36	398.47	858.41
	116.36	398.47	857.31
	116.36	398.47	856.21
	116.36	398.47	856.21
	115.26	398.47	856.21
	115.26	398.47	855.11
	115.26	397.37	855.11
	114.16	397.37	855.11
	114.16	396.27	855.11
	114.16	396.27	854.01
	114.16	396.27	854.01
	114.16	395.17	852.92
	114.16	394.08	850.72
	114.16	392.98	849.62
	114.16	392.98	849.62
	113.06	391.88	849.62
	113.06	391.88	848.53
	113.06	390.78	848.53
	113.06	390.78	844.14
	113.06	390.78	843.04
	113.06	390.78	841.94
	111.97	389.69	840.84
	110.87	389.69	840.84
	110.87	387.49	840.84
	110.87	387.49	839.74
	110.87	387.49	839.74
	110.87	387.49	839.74
	109.77	386.39	838.65
	109.77	386.39	837.55
	109.77	385.29	837.55
	108.67	384.2	837.55
	108.67	384.2	836.45
	108.67	383.1	835.35
	108.67	383.1	835.35
	108.67	383.1	834.26
	108.67	383.1	834.26
	107.58	382	834.26
	107.58	382	833.16
	107.58	380.9	833.16
	107.58	379.81	832.06
	107.58	379.81	830.96
	107.58	379.81	829.87
	106.48	378.71	828.77
	106.48	378.71	827.67
	106.48	377.61	826.57
	106.48	377.61	826.57
	106.48	377.61	826.57
	106.48	376.51	826.57
	106.48	376.51	825.47
	105.38	376.51	824.38
	105.38	375.42	824.38
	105.38	374.32	824.38
	105.38	374.32	822.18
	104.28	374.32	821.08
	104.28	374.32	821.08
	104.28	374.32	821.08
	104.28	374.32	821.08
	104.28	374.32	819.99
	103.18	373.22	819.99
	103.18	373.22	818.89
	103.18	373.22	818.89
	103.18	372.12	818.89
	103.18	371.02	817.79
	103.18	371.02	816.69
	102.09	371.02	816.69
	102.09	371.02	816.69
	102.09	371.02	815.59
	102.09	369.93	815.59
	102.09	368.83	815.59
	100.99	368.83	814.5
	100.99	368.83	814.5
	100.99	367.73	813.4
	100.99	367.73	813.4
	100.99	367.73	812.3
	100.99	366.63	812.3
	100.99	366.63	811.2
	100.99	366.63	811.2
	100.99	366.63	810.11
	100.99	365.54	810.11
		365.54	810.11
		364.44	807.91
		363.34	806.81
		362.24	805.72
		362.24	805.72
		361.15	805.72
		360.05	804.62
		357.85	802.42
		357.85	802.42
		356.75	800.23
		356.75	800.23
		355.66	800.23
		354.56	800.23
		354.56	799.13
		353.46	799.13
		353.46	796.93
		352.36	796.93
		352.36	796.93
		352.36	796.93
		352.36	796.93
		351.27	795.84
		351.27	794.74
		350.17	794.74
		350.17	794.74
		350.17	794.74
		347.97	793.64
		347.97	791.45
		347.97	791.45
		347.97	790.35
		346.87	790.35
		346.87	790.35
		345.78	789.25
		345.78	789.25
		344.68	788.15
		344.68	788.15
		344.68	785.96
		344.68	784.86
		344.68	784.86
		344.68	783.76
		344.68	779.37
		343.58	779.37
		343.58	779.37
		343.58	777.18
		343.58	777.18
		342.48	776.08
		342.48	774.98
		342.48	774.98
		342.48	774.98
		341.39	773.88
		341.39	773.88
		341.39	771.69
		341.39	771.69
		340.29	771.69
		339.19	770.59
		338.09	770.59
		338.09	769.49
		337	769.49
		337	767.3
		335.9	767.3
		335.9	766.2
		335.9	766.2
		335.9	766.2
		333.7	765.1
		333.7	765.1
		333.7	765.1
		333.7	765.1
		333.7	764
		332.6	764
		332.6	764
		331.51	762.91
		331.51	762.91
		330.41	761.81
		330.41	761.81
		330.41	761.81
		330.41	761.81
		330.41	760.71
		329.31	760.71
		329.31	760.71
		329.31	760.71
		329.31	758.51
		329.31	758.51
		329.31	758.51
		328.21	758.51
		327.12	757.42
		327.12	757.42
		326.02	757.42
		326.02	757.42
		324.92	756.32
		323.82	756.32
		323.82	756.32
		323.82	756.32
		323.82	755.22
		322.73	755.22
		322.73	754.12
		321.63	754.12
		321.63	753.03
		321.63	753.03
		320.53	753.03
		319.43	750.83
		319.43	749.73
		318.33	748.63
		318.33	748.63
		318.33	748.63
		317.24	747.54
		317.24	747.54
[truncated: 1,872 more rows]
