# Supplementary material for: CD38‐NADase is a new major contributor to Duchenne muscular dystrophic phenotype
Source: EMBO Mol Med. 2022 Mar 17;14(5):e12860. doi: 10.15252/emmm.202012860 (PMC9081905; doi:10.15252/emmm.202012860)
Supplement: Supplementary file 7 — Source Data for Figure 6 [file EMMM-14-e12860-s001.xlsx]

## Sheet: Fig 6
Figure	Values					Normality test					Variance comparison test			Welch's ANOVA test			Multiple comparisons test
6A	WT	mdx	mdx+K-rhein			Shapiro-Wilk test	WT	mdx	mdx+K-rhein		Brown-Forsythe test			W (DFn, DFd)	22,09 (2,000, 12,24)		Unpaired t with Welch's correction	Mean Diff,	95,00% CI of diff,	Significant?	Summary	Individual P Value
Grip duration	6.74157	1.32013	0.757576			W	0.9497	0.9	0.9304		F (DFn, DFd)	4,535 (2, 23)		P value	<0,0001		WT vs. mdx	3.324	2,056 to 4,593	Yes	***	0.0002
mdx + K-rhein	6.31579	1.28571	3.5873			P value	0.6863	0.3308	0.4519		P value	0.0219		P value summary	****		WT vs. mdx + K-rhein	0.9792	-0,7942 to 2,753	No	ns	0.2599
	4.38776	1.21951	0.761246			Passed normality test (alpha=0.05)?	Yes	Yes	Yes		P value summary	*		Significant diff. among means (P < 0.05)?	Yes		mdx vs. mdx + K-rhein	-2.345	-3,803 to -0,8877	Yes	**	0.0051
	1.77778	1.42384	3.80645			P value summary	ns	ns	ns		Are SDs significantly different (P < 0.05)?	Yes
	3.59259	1.85759	5.40541
	4.71831	0.733138	4.80363
	3.15789	1.30841	1.77515
	6.25		6.64207
	4.74026		3.56083
			5.42169
Figure	Values					Normality test					Variance comparison test			ANOVA summary			Multiple comparisons test
6A	WT	mdx	mdx+K-rhein			Shapiro-Wilk test	WT	mdx	mdx+K-rhein		Brown-Forsythe test			F	6.638		Uncorrected Fisher's LSD	Mean Diff,	95,00% CI of diff,	Significant?	Summary	Individual P Value
Force	7.17978	4.78548	5.1553			W	0.9573	0.9595	0.8874		F (DFn, DFd)	2,980 (2, 23)		P value	0.0053		WT vs. mdx	1.419	0,5800 to 2,258	Yes	**	0.0019
mdx + K-rhein	5.36842	4.97143	7.2			P value	0.7702	0.8142	0.1585		P value	0.0707		P value summary	**		WT vs. mdx + K-rhein	0.2906	-0,4744 to 1,056	No	ns	0.44
	6.18708	5.09146	6.04844			Passed normality test (alpha=0.05)?	Yes	Yes	Yes		P value summary	ns		Significant diff. among means (P < 0.05)?	Yes		mdx vs. mdx + K-rhein	-1.128	-1,949 to -0,3080	Yes	**	0.0092
	6.7037	4.66887	5.30968			P value summary	ns	ns	ns		Are SDs significantly different (P < 0.05)?	No		R square	0.366
	7.31482	5.13932	7.24024
	6.37324	5.33724	7.79456
	4.88487	5.17134	5.1716
	7.65972		5.57196
	6.31169		5.90505
			6.12349
Figure	Values					Normality test					Variance comparison test			ANOVA summary			Multiple comparisons test
6B	mdx/utr-/-	mdx/utr-/-	mdx/utr-/-	WT			mdx/utr-/-	mdx/utr-/-	mdx/utr-/-		Brown-Forsythe test			F	4.626		Uncorrected Fisher's LSD	Mean Diff,	95,00% CI of diff,	Significant?	Summary	Individual P Value
Treadmill	NaCl	K-rhein 0.6	K-rhein 2.5	NaCl		D'Agostino & Pearson test	NaCl	K-rhein 0.6	K-rhein 2.5		F (DFn, DFd)	0,5409 (2, 31)		P value	0.0175		mdx/utr-/- vs. mdx/utr-/- + K-Rhein 0,6	-16.42	-32,50 to -0,3317	Yes	*	0.0457
distance	33	52	20	166		K2	0.9787	3.787	1.003		P value	0.5876		P value summary	*		mdx/utr-/- vs. mdx/utr-/- + K-Rhein 2,5	-24.33	-41,20 to -7,463	Yes	**	0.0061
mdx/utr-/-	9	47	54	78		P value	0.613	0.1506	0.6055		P value summary	ns		Significant diff. among means (P < 0.05)?	Yes		mdx/utr-/- + K-Rhein 0,6 vs. mdx/utr-/- + K-Rhein 2,5	-7.917	-24,79 to 8,953	No	ns	0.3459
(+) K-rhein	12	36	32	162		Passed normality test (alpha=0.05)?	Yes	Yes	Yes		Are SDs significantly different (P < 0.05)?	No		R square	0.2298
	20	36	95	74		P value summary	ns	ns	ns
	18	37	44	101
WT mice are shown	23	26	38	140
for illustration	39	29	60	117
of the severity	54	38	79	109
of mdx/utr-/-	23	15	59	156
phenotype	45	91	44	211
	21	52
	41	76
Figure	Values					Normality test					Variance comparison test			ANOVA summary			Multiple comparisons test
6B	mdx/utr-/-	mdx/utr-/-	mdx/utr-/-	WT			mdx/utr-/-	mdx/utr-/-	mdx/utr-/-		Brown-Forsythe test			F	4.798		Uncorrected Fisher's LSD	Mean Diff,	95,00% CI of diff,	Significant?	Summary	Individual P Value
Treadmill	NaCl	K-rhein 0.6	K-rhein 2.5	NaCl		D'Agostino & Pearson test	NaCl	K-rhein 0.6	K-rhein 2.5		F (DFn, DFd)	0,01604 (2, 31)		P value	0.0153		mdx/utr-/- vs. mdx/utr-/- + K-Rhein 0,6	-4.917	-9,358 to -0,4754	Yes	*	0.0311
max speed	21	27	17	45		K2	0.06816	0.9053	0.04092		P value	0.9841		P value summary	*		mdx/utr-/- vs. mdx/utr-/- + K-Rhein 2,5	-6.717	-11,37 to -2,059	Yes	**	0.0061
mdx/utr-/-	11	25	27	33		P value	0.9665	0.6359	0.9797		P value summary	ns		Significant diff. among means (P < 0.05)?	Yes		mdx/utr-/- + K-Rhein 0,6 vs. mdx/utr-/- + K-Rhein 2,5	-1.8	-6,458 to 2,858	No	ns	0.4366
(+) K-rhein	13	23	21	45		Passed normality test (alpha=0.05)?	Yes	Yes	Yes		Are SDs significantly different (P < 0.05)?	No		R square	0.2364
	17	23	35	33		P value summary	ns	ns	ns
	17	23	25	37
WT mice are shown	19	19	23	45
for illustration	22	21	29	17
of the severity	29	23	32	39
of mdx/utr-/-	19	15	29	39
phenotype	25	35	25	45
	17	27
	25	33
Figure	Values					Normality test					Variance comparison test			ANOVA summary			Multiple comparisons test
6B	mdx/utr-/-	mdx/utr-/-	mdx/utr-/-	WT			mdx/utr-/-	mdx/utr-/-	mdx/utr-/-		Brown-Forsythe test			F	4.403		Uncorrected Fisher's LSD	Mean Diff,	95,00% CI of diff,	Significant?	Summary	Individual P Value
Treadmill	NaCl	K-rhein 0.6	K-rhein 2.5	NaCl		D'Agostino & Pearson test	NaCl	K-rhein 0.6	K-rhein 2.5		F (DFn, DFd)	0,05155 (2, 31)		P value	0.0207		mdx/utr-/- vs. mdx/utr-/- + K-Rhein 0,6	-1.153	-2,239 to -0,06632	Yes	*	0.0383
Time	4.66667	5.93333	3.28333	11.05		K2	0.5679	0.6041	0.09441		P value	0.9498		P value summary	*		mdx/utr-/- vs. mdx/utr-/- + K-Rhein 2,5	-1.574	-2,713 to -0,4341	Yes	**	0.0084
mdx/utr-/-	2.16667	5.51667	5.81667	7.15		P value	0.7528	0.7393	0.9539		P value summary	ns		Significant diff. among means (P < 0.05)?	Yes		mdx/utr-/- + K-Rhein 0,6 vs. mdx/utr-/- + K-Rhein 2,5	-0.4208	-1,560 to 0,7186	No	ns	0.457
(+) K-rhein	2.58333	4.81667	4.31667	11.1667		Passed normality test (alpha=0.05)?	Yes	Yes	Yes		Are SDs significantly different (P < 0.05)?	No		R square	0.2212
	3.41667	4.88333	8	7.2		P value summary	ns	ns	ns
	3.28333	4.98333	5.18333	8.5
WT mice are shown	3.71667	3.96667	4.75	10.1333
for illustration	5.11667	4.08333	6.2	8.93333
of the severity	6.06667	4.76667	7.2	8.6
of mdx/utr-/-	3.65	2.75	6.11667	10.4833
phenotype	5.23333	7.78333	5.21667	12.3
	3.43333	5.68333
	5.08333	7.08333
Figure	Values					Normality test					Kruskal-Wallis test			Multiple comparisons test
6C	mdx/utr-/-	mdx/utr-/-	mdx/utr-/-	WT							P value	0.0109		Uncorrected Dunn's test	Mean rank diff,	Significant?	Summary	Individual P Value
Grip duration	NaCl	K-rhein 0.6	K-rhein 2.5	NaCl			mdx/utr-/-	mdx/utr-/-	mdx/utr-/-		Exact or approximate P value?	Approximate		mdx/utr-/- vs. mdx/utr-/- + K-Rhein 0,6	-6.075	No	ns	0.07
mdx/utr-/-	0.19	0.12	2.02	10.23		Shapiro-Wilk test	NaCl	K-rhein 0.6	K-rhein 2.5		P value summary	*		mdx/utr-/- vs. mdx/utr-/- + K-Rhein 2,5	-11.38	Yes	**	0.0029
(+) K-rhein	1.44	2.74	2.53	11.18		W	0.6748	0.7425	0.9445		Do the medians vary signif. (P < 0.05)?	Yes		mdx/utr-/- + K-Rhein 0,6 vs. mdx/utr-/- + K-Rhein 2,5	-5.3	No	ns	0.1466
	0.08	0.36	2.92	10.98		P value	0.0012	0.0029	0.6957		Number of groups	3
	0.29	0.37	2.61	9.78		Passed normality test (alpha=0.05)?	No	No	Yes		Kruskal-Wallis statistic	9.044
WT mice are shown	0.18	0.27	1.68	12.24		P value summary	**	**	ns
for illustration	0.51	2.93	0.96	12.86
of the severity	0.29	4.53		10.11
of mdx/utr-/-	0.14	0.39		11.04
phenotype		0.34		10.91
		0.84		8.74
Figure	Values					Normality test					Variance comparison test			Unpaired t test
6D	mdx	mdx+78c				Shapiro-Wilk test	mdx	mdx+78c			F test to compare variances			P value	0.024
NAD	5.81589	9.70633				W	0.861	0.9103			F, DFn, Dfd	1,019, 4, 3		P value summary	*
mdx + 78c	5.22105	7.6059				P value	0.264	0.4694			P value			Significantly different (P < 0.05)?	Yes
	1.42029	7.6766				Passed normality test (alpha=0.05)?	Yes	Yes			P value summary			One- or two-tailed P value?	Two-tailed
	4.49592	10.0106				P value summary	ns	ns			Significantly different (P < 0.05)?	No		t, df	t=2,870, df=7
		5.10784
Figure	Values					Normality test					Mann Whitney test
6E	mdx	mdx+78c				D'Agostino & Pearson test	mdx	mdx+78c			P value	0.0416
Grip duration	0.029	0.0295				K2	12.31	9.777			Exact or approximate P value?	Exact
mdx + 78c	0.068	0.22				P value	0.0021	0.0075			P value summary	*
	0	0.198				Passed normality test (alpha=0.05)?	No	No			Significantly different (P < 0.05)?	Yes
	0	0.199				P value summary	**	**			One- or two-tailed P value?	Two-tailed
	0	0.196									Sum of ranks in column A,B	57 , 133
	0	0.178									Mann-Whitney U	21
	0	0
	0	0
		0
		0
		0.15
Figure	Values					Normality test					Two-way ANOVA
6E	Day 1						Day 1				Mixed-effects model (REML)	Matching: Stacked
Chronic	mdx	mdx+78c				Shapiro-Wilk test	mdx	mdx+78c			Assume sphericity?	No
Treadmill	155	154				W	0.9272	0.9147			Alpha	0.05
mdx + 78c	134	148				P value	0.5776	0.4296
	103	154				Passed normality test (alpha=0.05)?	Yes	Yes			Fixed effects (type III)	P value	P value summary	Statistically significant (P < 0,05)?	F (DFn, DFd)	Geisser-Greenhouse's epsilon
	150	96				P value summary	ns	ns			Time	0.5073	ns	No	F (1,490, 14,15) = 0,6177	0.7448
	130	191									Treatment	0.0479	*	Yes	F (1, 10) = 5,080
		152									Time x Treatment	0.1459	ns	No	F (2, 19) = 2,134
		114
											Random effects	SD	Variance
	Day 6						Day 6				Time	17.83	317.8
	mdx	mdx+78c				Shapiro-Wilk test	mdx	mdx+78c			Residual	21.12	446.1
	112	109				W	0.9487	0.9156
	154	118				P value	0.7281	0.4357			Was the matching effective?
	63	183				Passed normality test (alpha=0.05)?	Yes	Yes			Chi-square, df	4,625, 1
	142	144				P value summary	ns	ns			P value	0.0315
	106	179									P value summary	*
		137									Is there significant matching (P < 0.05)?	Yes
		142
	Day 7						Day 7
	mdx	mdx+78c				Shapiro-Wilk test	mdx	mdx+78c
		117				W	0.888	0.9064
	111	142				P value	0.3741	0.3715
	87	177				Passed normality test (alpha=0.05)?	Yes	Yes
	147	173				P value summary	ns	ns
	83	165
		152
		164
Figure	Values					Normality test					Variance comparison test			Unpaired t test with Welch's correction
6F	mdx	mdx+78c				Shapiro-Wilk test	mdx	mdx+78c			F test to compare variances			P value	0.0296
Tidal volume	0.007618	0.008933				W	0.8286	0.9108			F, DFn, Dfd	27,47, 5, 3		P value summary	*
mdx +78c	0.008481	0.01204				P value	0.1641	0.4419			P value	0.0208		Significantly different (P < 0.05)?	Yes
	0.008576	0.01405				Passed normality test (alpha=0.05)?	Yes	Yes			P value summary	*		One- or two-tailed P value?	Two-tailed
	0.007731	0.010185				P value summary	ns	ns			Significantly different (P < 0.05)?	Yes		Welch-corrected t, df	t=2,910, df=5,533
		0.008152
		0.014304
Figure	Values					Normality test					Variance comparison test			Unpaired t test
6F	mdx	mdx+78c				Shapiro-Wilk test	mdx	mdx+78c			F test to compare variances			P value	0.0461
Minute volume	2.52144	3.0016				W	0.9828	0.9784			F, DFn, Dfd	4,918, 5, 3		P value summary	*
mdx+78c	3.59615	4.6956				P value	0.9183	0.9435			P value	0.2201		Significantly different (P < 0.05)?	Yes
	2.99294	4.9737				Passed normality test (alpha=0.05)?	Yes	Yes			P value summary	ns		One- or two-tailed P value?	Two-tailed
	3.10777	3.98241				P value summary	ns	ns			Significantly different (P < 0.05)?	No		t, df	t=2,358, df=8
		3.52146
		5.63591
						Between Healthy and DMD myotubes
Figure	Values					Chi-square test
6G		Healthy	DMD			P value and statistical significance
Active cells	Active	12	91			Test	Chi-square
Healthy	Non active	79	95			Chi-square, df	33,41, 1
DMD						z	5.78
						P value	<0,0001
in %		Healthy	DMD			P value summary	****
for representation	Active	13.1868	48.9247			One- or two-sided	Two-sided
only	Non active	86.8132	51.0753			Statistically significant (P < 0.05)?	Yes
						Between DMD and SAR-treated DMD myotubes
Figure	Values					Chi-square test
6H		DMD	DMD + SAR			P value and statistical significance
Active cells	Active	250	57			Test	Chi-square
DMD	Non active	490	222			Chi-square, df	17,16, 1
(+) SAR						z	4.143
						P value	<0,0001
						P value summary	****
in %		DMD	DMD + SAR			One- or two-sided	Two-sided
for representation	Active	33.78	20.43			Statistically significant (P < 0.05)?	Yes
only	Non active	66.22	79.57
Figure	Values					Normality test					Mann Whitney test
6H	DMD	DMD + SAR				D'Agostino & Pearson test					P value	0.0001
Interspike	110	5				K2	254.6	49.52			Exact or approximate P value?	Approximate
duration	150	16				P value	<0,0001	<0,0001			P value summary	***
	120	5				Passed normality test (alpha=0.05)?	No	No			Significantly different (P < 0.05)?	Yes
	5	5				P value summary	****	****			One- or two-tailed P value?	Two-tailed
	69	5									Sum of ranks in column A,B	91436 , 40920
	18	5									Mann-Whitney U	20183
	18	280
	23	15
	5	177
	5	85
	20	163
	25	70
	10	70
	69	130
	16	50
	52	270
	18	70
	67	70
	10	70
	39	40
	5	60
	59	5
	67	200
	405	80
	25	5
	5	5
	5	5
	67	20
	34	10
	10	5
	11	60
	5	20
	5	40
	10	40
	5	50
	10	140
	5	180
	84	160
	5	160
	10	30
	136	10
	196	10
	145	20
	20	70
	10	90
	10	20
	10	10
	10	5
	240	31
	120	13
	10	10
	50	11
	70	11
	80	83
	80	265
	20	93
	50	13
	30	26
	90	142
	5	54
	50	5
	5	126
	5	67
	5	157
	130	83
	5	288
	50	199
	40	359
	60	183
	40	263
	190	5
	20	5
	30	16
	30	26
	20	237
	100	129
	20	33
	50	25
	140	46
	20	15
	5	23
	460	20
	60	5
	96	42
	294	10
	5	64
	10	21
	5	10
	11	44
	5	44
	31	5
	11	5
	142	5
	10	5
	41	31
	5	141
	18	10
	15	131
	10	15
	20	16
	146	15
	39	67
	10	90
	5	18
	270	21
	5	10
	263	124
	5	5
	85	105
	5	10
	29	115
	5	33
	5	20
	149	46
	38	10
	5	101
	5	46
	244	5
	132	5
	5	5
	92	46
	131	83
	62	57
	15	10
	137	33
	15	5
	13	5
	100	38
	10	142
	5	85
	5	5
	49	5
	111	180
	15	103
	92	150
	5	307
	15	20
	29
	36
	11
	10
	10
	5
	28
	5
	5
	11
	5
	5
	85
	13
	30
	78
	39
	54
	136
	5
	111
	5
	5
	5
	5
	5
	5
	5
	10
	5
	5
	51
	23
	36
	67
	286
	36
	15
	39
	10
	26
	44
	5
	36
	190
	5
	5
	5
	276
	54
	5
	5
	18
	5
	124
	15
	11
	5
	33
	109
	5
	10
	46
	44
	10
	10
	10
	5
	5
	5
	5
	5
	5
	5
	10
	5
	5
	11
	13
	5
	5
	5
	5
	10
	15
	5
	5
	18
	38
	5
	5
	16
	109
	5
	5
	20
	10
	39
	103
	10
	15
	15
	33
	24
	28
	5
	5
	5
	42
	5
	5
	5
	5
	5
	5
	312
	13
	10
	23
	13
	24
	59
	15
	11
	10
	5
	105
	10
	10
	5
	67
	60
	23
	15
	28
	5
	5
	5
	212
	59
	47
	33
	34
	42
	31
	15
	10
	6
	34
	42
	31
	15
	10
	6
	392
	26
	10
	5
	74
	49
	44
	21
	5
	5
	5
	5
	5
	5
	15
	11
	6
	55
	15
	5
	5
	300
	85
	69
	29
	65
	168
	16
	26
	10
	248
	280
	114
	44
	88
	49
	155
	221
	5
	10
	116
	333
	5
	5
	5
	5
	5
	67
	99
	64
	10
	20
	5
	5
	59
	131
	36
	5
	5
	16
	21
	13
	5
	5
	10
	5
	5
	5
	5
	18
	28
	69
	10
	5
	21
	18
	84
	18
	28
	69
	10
	15
	155
	26
	5
	5
